# Supplementary material for: N-Cyclo­hexyl-3-methyl­benzamidine
Source: Acta Crystallogr Sect E Struct Rep Online. 2013 Mar 9;69(Pt 4):o520. doi: 10.1107/S1600536813006272 (PMC3629577; doi:10.1107/S1600536813006272)
Supplement: Supplementary file 1 [file e-69-0o520-sup1.cif]

##############################################################################
#                                                                            #
# This CIF contains the data in a paper accepted for publication in          #
# Acta Crystallographica Section E. It conforms to the requirements of       #
# Notes for Authors for Acta Crystallographica Section E, and has been       #
# peer reviewed under the auspices of the IUCr Commission on Journals.       #
#                                                                            #
# Full details of the Crystallographic Information File format               #
# are given in the paper "The Crystallographic Information File (CIF):       #
# a New Standard Archive File for Crystallography" by S. R. Hall, F. H.      #
# Allen and I. D. Brown [Acta Cryst. (1991), A47, 655-685].                  #
#                                                                            #
# The current version of the core CIF dictionary is obtainable from          #
# ftp://ftp.iucr.org/pub/cif_core.dic.                                       #
#                                                                            #
# Software is freely available for graphical display of the structure(s)     #
# in this CIF. For information consult the CIF software page                 #
# http://www.iucr.org/resources/cif/software.                                #
#                                                                            #
# This file may be used for bona fide research purposes within the           #
# scientific community so long as proper attribution is given to the journal # 
# article from which it was obtained.                                        #
#                                                                            #
##############################################################################
data_I
_audit_creation_method     'SHELXL97'
_chemical_name_systematic
;
<i>N</i>-Cyclohexyl-3-methylbenzamidine
;
_chemical_name_common     ?
_chemical_formula_moiety     'C14 H20 N2'
_chemical_formula_sum     'C14 H20 N2'
_chemical_formula_iupac     'C14 H20 N2'
_chemical_formula_weight     216.32
_chemical_melting_point     ?
_symmetry_cell_setting     orthorhombic
_symmetry_space_group_name_H-M     'P 21 21 21'
_symmetry_space_group_name_Hall     'P 2ac 2ab'
loop_
    _symmetry_equiv_pos_as_xyz
    'x, y, z'
    '-x+1/2, -y, z+1/2'
    '-x, y+1/2, -z+1/2'
    'x+1/2, -y+1/2, -z'
_cell_length_a     9.064(2)
_cell_length_b     11.417(3)
_cell_length_c     12.311(3)
_cell_angle_alpha     90.00
_cell_angle_beta     90.00
_cell_angle_gamma     90.00
_cell_volume     1274.0(5)
_cell_formula_units_Z     4
_cell_measurement_reflns_used     1347
_cell_measurement_theta_min     2.790
_cell_measurement_theta_max     19.970
_cell_measurement_temperature     200(2)
_exptl_crystal_description     'Block'
_exptl_crystal_colour     'colourless'
_exptl_crystal_size_max     0.30
_exptl_crystal_size_mid     0.25
_exptl_crystal_size_min     0.20
_exptl_crystal_density_diffrn     1.128
_exptl_crystal_density_meas     ?
_exptl_crystal_density_method     'not measured'
_exptl_crystal_F_000     472
_exptl_absorpt_coefficient_mu     0.067
_exptl_absorpt_correction_type     multi-scan
_exptl_absorpt_process_details     '(<i>SADABS</i>; Sheldrick, 1996)'
_exptl_absorpt_correction_T_min     0.9802
_exptl_absorpt_correction_T_max     0.9868
_exptl_special_details     ?
_diffrn_ambient_temperature     200(2)
_diffrn_radiation_type     'MoK\a'
_diffrn_radiation_wavelength     0.71073
_diffrn_radiation_source     'fine--focus sealed tube'
_diffrn_radiation_monochromator     'graphite'
_diffrn_measurement_device_type     'Bruker SMART CCD'
_diffrn_measurement_method     '\f and \w scan'
_diffrn_detector_area_resol_mean     ?
_diffrn_reflns_number     7147
_diffrn_reflns_av_R_equivalents     0.0423
_diffrn_reflns_av_sigmaI/netI     0.0438
_diffrn_reflns_theta_min     2.43
_diffrn_reflns_theta_max     25.00
_diffrn_reflns_theta_full     25.00
_diffrn_measured_fraction_theta_max     0.999
_diffrn_measured_fraction_theta_full     0.999
_diffrn_reflns_limit_h_min     -10
_diffrn_reflns_limit_h_max     7
_diffrn_reflns_limit_k_min     -13
_diffrn_reflns_limit_k_max     12
_diffrn_reflns_limit_l_min     -14
_diffrn_reflns_limit_l_max     14
_diffrn_standards_number     ?
_diffrn_standards_interval_count     ?
_diffrn_standards_interval_time     ?
_diffrn_standards_decay_%     5.44
_refine_special_details
;
 Refinement of <i>F</i>^2^ against ALL reflections. The weighted
 <i>R</i>--factor <i>wR</i> and goodness of fit <i>S</i> are based on
 <i>F</i>^2^, conventional <i>R</i>--factors <i>R</i> are based on <i>F</i>,
 with <i>F</i> set to zero for negative <i>F</i>^2^. The threshold expression
 of <i>F</i>^2^ > \s(<i>F</i>^2^) is used only for calculating
 <i>R</i>--factors(gt) <i>etc</i>. and is not relevant to the choice of
 reflections for refinement. <i>R</i>--factors based on <i>F</i>^2^ are
 statistically about twice as large as those based on <i>F</i>, and
 <i>R</i>--factors based on ALL data will be even larger.
;
_reflns_number_total     2244
_reflns_number_gt     1758
_reflns_threshold_expression     I>2\s(I)
_refine_ls_structure_factor_coef     Fsqd
_refine_ls_matrix_type     full
_refine_ls_R_factor_all     0.0588
_refine_ls_R_factor_gt     0.0400
_refine_ls_wR_factor_gt     0.0871
_refine_ls_wR_factor_ref     0.0976
_refine_ls_goodness_of_fit_ref     1.018
_refine_ls_restrained_S_all     1.018
_refine_ls_number_reflns     2244
_refine_ls_number_parameters     154
_refine_ls_number_restraints     0
_refine_ls_hydrogen_treatment     mixed
_refine_ls_weighting_scheme     calc
_refine_ls_weighting_details
         'calc w=1/[\s^2^(Fo^2^)+(0.0452P)^2^+0.0788P] where P=(Fo^2^+2Fc^2^)/3'
_atom_sites_solution_hydrogens     geom
_atom_sites_solution_primary     direct
_atom_sites_solution_secondary     difmap
_refine_ls_shift/su_max     0.000
_refine_ls_shift/su_mean     0.000
_refine_diff_density_max     0.150
_refine_diff_density_min     -0.115
_refine_ls_extinction_method     '<i>SHELXL97</i> (Sheldrick, 2008)'
_refine_ls_extinction_coef     0.020(3)
_refine_ls_extinction_expression
                                  'Fc^*^=kFc[1+0.001xFc^2^\l^3^/sin(2\q)]^-1/4^'
_refine_ls_abs_structure_details     ?
_refine_ls_abs_structure_Flack     ?
loop_
    _atom_type_symbol
    _atom_type_description
    _atom_type_scat_dispersion_real
    _atom_type_scat_dispersion_imag
    _atom_type_scat_source
    'C' 'C' 0.0033 0.0016
                         'International Tables Vol C Tables 4.2.6.8 and 6.1.1.4'
    'H' 'H' 0.0000 0.0000
                         'International Tables Vol C Tables 4.2.6.8 and 6.1.1.4'
    'N' 'N' 0.0061 0.0033
                         'International Tables Vol C Tables 4.2.6.8 and 6.1.1.4'
_computing_data_collection     '<i>SMART</i> (Bruker, 2000)'
_computing_cell_refinement     '<i>SAINT</i> (Bruker, 2000)'
_computing_data_reduction     '<i>SAINT</i> (Bruker, 2000)'
_computing_structure_solution     '<i>SHELXS97</i> (Sheldrick, 2008)'
_computing_structure_refinement     '<i>SHELXL97</i> (Sheldrick, 2008)'
_computing_molecular_graphics     '<i>SHELXTL</i> (Sheldrick, 2008)'
_computing_publication_material     '<i>SHELXL97</i> (Sheldrick, 2008)'
loop_
    _atom_site_type_symbol
    _atom_site_label
    _atom_site_fract_x
    _atom_site_fract_y
    _atom_site_fract_z
    _atom_site_U_iso_or_equiv
    _atom_site_adp_type
    _atom_site_calc_flag
    _atom_site_refinement_flags
    _atom_site_occupancy
    _atom_site_symmetry_multiplicity
    _atom_site_disorder_assembly
    _atom_site_disorder_group
    N N1 0.12298(18) 0.22773(14) 0.08238(13) 0.0434(4) Uani d . 1 1 . .
    N N2 -0.08387(18) 0.17325(15) -0.02421(15) 0.0475(5) Uani d . 1 1 . .
    C C1 0.1003(2) 0.14588(16) 0.17183(15) 0.0391(5) Uani d . 1 1 . .
    H H1B -0.0079 0.1422 0.1872 0.047 Uiso calc R 1 1 . .
    C C2 0.1528(2) 0.02235(17) 0.14538(16) 0.0502(6) Uani d . 1 1 . .
    H H2C 0.0991 -0.0073 0.0810 0.060 Uiso calc R 1 1 . .
    H H2D 0.2593 0.0240 0.1277 0.060 Uiso calc R 1 1 . .
    C C3 0.1267(3) -0.05956(17) 0.24111(18) 0.0611(7) Uani d . 1 1 . .
    H H3A 0.0195 -0.0656 0.2553 0.073 Uiso calc R 1 1 . .
    H H3B 0.1638 -0.1387 0.2228 0.073 Uiso calc R 1 1 . .
    C C4 0.2041(3) -0.0156(2) 0.34235(18) 0.0612(7) Uani d . 1 1 . .
    H H4A 0.3122 -0.0170 0.3308 0.073 Uiso calc R 1 1 . .
    H H4B 0.1809 -0.0679 0.4042 0.073 Uiso calc R 1 1 . .
    C C5 0.1552(3) 0.10824(19) 0.36872(17) 0.0612(6) Uani d . 1 1 . .
    H H5A 0.2124 0.1376 0.4316 0.073 Uiso calc R 1 1 . .
    H H5B 0.0496 0.1075 0.3894 0.073 Uiso calc R 1 1 . .
    C C6 0.1769(2) 0.19043(17) 0.27290(16) 0.0485(5) Uani d . 1 1 . .
    H H6A 0.1375 0.2687 0.2916 0.058 Uiso calc R 1 1 . .
    H H6B 0.2837 0.1989 0.2581 0.058 Uiso calc R 1 1 . .
    C C7 0.0332(2) 0.23343(16) -0.00570(16) 0.0382(5) Uani d . 1 1 . .
    C C8 0.0761(2) 0.32275(16) -0.08846(16) 0.0387(5) Uani d . 1 1 . .
    C C9 0.1108(2) 0.43699(16) -0.05829(17) 0.0460(5) Uani d . 1 1 . .
    H H9A 0.1104 0.4587 0.0162 0.055 Uiso calc R 1 1 . .
    C C10 0.1457(3) 0.51857(19) -0.13683(18) 0.0559(6) Uani d . 1 1 . .
    H H10A 0.1683 0.5967 -0.1162 0.067 Uiso calc R 1 1 . .
    C C11 0.1480(3) 0.48753(19) -0.24477(19) 0.0578(6) Uani d . 1 1 . .
    H H11A 0.1724 0.5446 -0.2980 0.069 Uiso calc R 1 1 . .
    C C12 0.1153(2) 0.37453(19) -0.27700(17) 0.0520(6) Uani d . 1 1 . .
    C C13 0.0782(2) 0.29362(17) -0.19718(16) 0.0446(5) Uani d . 1 1 . .
    H H13A 0.0536 0.2160 -0.2181 0.054 Uiso calc R 1 1 . .
    C C14 0.1184(3) 0.3393(2) -0.3945(2) 0.0864(9) Uani d . 1 1 . .
    H H14A 0.0928 0.2562 -0.4010 0.130 Uiso calc R 1 1 . .
    H H14B 0.2174 0.3523 -0.4240 0.130 Uiso calc R 1 1 . .
    H H14C 0.0469 0.3864 -0.4352 0.130 Uiso calc R 1 1 . .
    H H2A -0.098(2) 0.1201(17) 0.0303(17) 0.054(6) Uiso d . 1 1 . .
    H H1A 0.213(2) 0.2603(17) 0.0752(16) 0.052(6) Uiso d . 1 1 . .
loop_
    _atom_site_aniso_label
    _atom_site_aniso_U_11
    _atom_site_aniso_U_22
    _atom_site_aniso_U_33
    _atom_site_aniso_U_12
    _atom_site_aniso_U_13
    _atom_site_aniso_U_23
    N1 0.0400(10) 0.0501(10) 0.0401(9) -0.0084(9) -0.0028(8) 0.0139(8)
    N2 0.0419(10) 0.0512(10) 0.0495(11) -0.0071(9) -0.0050(8) 0.0109(9)
    C1 0.0377(10) 0.0413(11) 0.0384(11) -0.0025(9) 0.0019(9) 0.0065(8)
    C2 0.0573(14) 0.0481(12) 0.0451(13) 0.0004(11) -0.0039(11) -0.0022(10)
    C3 0.0705(17) 0.0405(11) 0.0721(16) -0.0032(12) -0.0081(14) 0.0079(12)
    C4 0.0729(16) 0.0571(14) 0.0536(15) 0.0025(14) -0.0025(13) 0.0189(11)
    C5 0.0785(16) 0.0640(15) 0.0410(13) 0.0052(13) -0.0004(12) 0.0068(11)
    C6 0.0565(13) 0.0438(11) 0.0450(12) 0.0025(11) -0.0040(10) -0.0009(10)
    C7 0.0364(10) 0.0379(11) 0.0402(12) 0.0025(9) 0.0009(9) 0.0016(9)
    C8 0.0342(10) 0.0392(11) 0.0427(12) 0.0062(9) -0.0006(9) 0.0042(9)
    C9 0.0502(13) 0.0430(11) 0.0448(12) 0.0024(10) -0.0028(10) 0.0033(10)
    C10 0.0701(16) 0.0387(11) 0.0590(15) -0.0026(11) -0.0040(12) 0.0082(11)
    C11 0.0638(16) 0.0524(13) 0.0570(15) -0.0022(12) 0.0016(12) 0.0212(12)
    C12 0.0552(14) 0.0590(13) 0.0418(13) 0.0052(12) 0.0000(11) 0.0089(11)
    C13 0.0460(12) 0.0448(11) 0.0431(12) 0.0012(10) -0.0011(9) 0.0006(10)
    C14 0.123(2) 0.0921(19) 0.0440(14) -0.0059(19) 0.0068(16) 0.0102(14)
_geom_special_details
;
All s.u.'s (except the s.u. in the dihedral angle between two l.s. planes) are
estimated using the full covariance matrix. The cell s.u.'s are taken into
account individually in the estimation of s.u.'s in distances, angles and
torsion angles; correlations between s.u.'s in cell parameters are only used
when they are defined by crystal symmetry. An approximate (isotropic)
treatment of cell s.u.'s is used for estimating s.u.'s involving l.s. planes.
;
loop_
    _geom_bond_atom_site_label_1
    _geom_bond_atom_site_label_2
    _geom_bond_site_symmetry_2
    _geom_bond_distance
    _geom_bond_publ_flag
    N1 C7 . 1.357(2) ?
    N1 C1 . 1.459(2) ?
    N1 H1A . 0.90(2) ?
    N2 C7 . 1.284(2) ?
    N2 H2A . 0.91(2) ?
    C1 C6 . 1.513(3) ?
    C1 C2 . 1.524(3) ?
    C1 H1B . 1.0000 ?
    C2 C3 . 1.523(3) ?
    C2 H2C . 0.9900 ?
    C2 H2D . 0.9900 ?
    C3 C4 . 1.516(3) ?
    C3 H3A . 0.9900 ?
    C3 H3B . 0.9900 ?
    C4 C5 . 1.517(3) ?
    C4 H4A . 0.9900 ?
    C4 H4B . 0.9900 ?
    C5 C6 . 1.520(3) ?
    C5 H5A . 0.9900 ?
    C5 H5B . 0.9900 ?
    C6 H6A . 0.9900 ?
    C6 H6B . 0.9900 ?
    C7 C8 . 1.493(3) ?
    C8 C13 . 1.379(3) ?
    C8 C9 . 1.392(3) ?
    C9 C10 . 1.379(3) ?
    C9 H9A . 0.9500 ?
    C10 C11 . 1.375(3) ?
    C10 H10A . 0.9500 ?
    C11 C12 . 1.382(3) ?
    C11 H11A . 0.9500 ?
    C12 C13 . 1.390(3) ?
    C12 C14 . 1.502(3) ?
    C13 H13A . 0.9500 ?
    C14 H14A . 0.9800 ?
    C14 H14B . 0.9800 ?
    C14 H14C . 0.9800 ?
loop_
    _geom_angle_atom_site_label_1
    _geom_angle_atom_site_label_2
    _geom_angle_atom_site_label_3
    _geom_angle_site_symmetry_1
    _geom_angle_site_symmetry_3
    _geom_angle
    _geom_angle_publ_flag
    C7 N1 C1 . . 123.32(16) ?
    C7 N1 H1A . . 116.5(13) ?
    C1 N1 H1A . . 117.7(13) ?
    C7 N2 H2A . . 110.1(13) ?
    N1 C1 C6 . . 109.93(15) ?
    N1 C1 C2 . . 112.82(15) ?
    C6 C1 C2 . . 110.11(16) ?
    N1 C1 H1B . . 107.9 ?
    C6 C1 H1B . . 107.9 ?
    C2 C1 H1B . . 107.9 ?
    C3 C2 C1 . . 110.77(16) ?
    C3 C2 H2C . . 109.5 ?
    C1 C2 H2C . . 109.5 ?
    C3 C2 H2D . . 109.5 ?
    C1 C2 H2D . . 109.5 ?
    H2C C2 H2D . . 108.1 ?
    C4 C3 C2 . . 111.18(18) ?
    C4 C3 H3A . . 109.4 ?
    C2 C3 H3A . . 109.4 ?
    C4 C3 H3B . . 109.4 ?
    C2 C3 H3B . . 109.4 ?
    H3A C3 H3B . . 108.0 ?
    C3 C4 C5 . . 110.44(19) ?
    C3 C4 H4A . . 109.6 ?
    C5 C4 H4A . . 109.6 ?
    C3 C4 H4B . . 109.6 ?
    C5 C4 H4B . . 109.6 ?
    H4A C4 H4B . . 108.1 ?
    C4 C5 C6 . . 111.80(18) ?
    C4 C5 H5A . . 109.3 ?
    C6 C5 H5A . . 109.3 ?
    C4 C5 H5B . . 109.3 ?
    C6 C5 H5B . . 109.3 ?
    H5A C5 H5B . . 107.9 ?
    C1 C6 C5 . . 111.80(17) ?
    C1 C6 H6A . . 109.3 ?
    C5 C6 H6A . . 109.3 ?
    C1 C6 H6B . . 109.3 ?
    C5 C6 H6B . . 109.3 ?
    H6A C6 H6B . . 107.9 ?
    N2 C7 N1 . . 127.70(18) ?
    N2 C7 C8 . . 117.35(18) ?
    N1 C7 C8 . . 114.94(16) ?
    C13 C8 C9 . . 118.79(18) ?
    C13 C8 C7 . . 120.08(17) ?
    C9 C8 C7 . . 121.12(18) ?
    C10 C9 C8 . . 119.8(2) ?
    C10 C9 H9A . . 120.1 ?
    C8 C9 H9A . . 120.1 ?
    C11 C10 C9 . . 120.4(2) ?
    C11 C10 H10A . . 119.8 ?
    C9 C10 H10A . . 119.8 ?
    C10 C11 C12 . . 121.0(2) ?
    C10 C11 H11A . . 119.5 ?
    C12 C11 H11A . . 119.5 ?
    C11 C12 C13 . . 118.0(2) ?
    C11 C12 C14 . . 121.5(2) ?
    C13 C12 C14 . . 120.5(2) ?
    C8 C13 C12 . . 121.95(19) ?
    C8 C13 H13A . . 119.0 ?
    C12 C13 H13A . . 119.0 ?
    C12 C14 H14A . . 109.5 ?
    C12 C14 H14B . . 109.5 ?
    H14A C14 H14B . . 109.5 ?
    C12 C14 H14C . . 109.5 ?
    H14A C14 H14C . . 109.5 ?
    H14B C14 H14C . . 109.5 ?
loop_
    _geom_hbond_atom_site_label_D
    _geom_hbond_atom_site_label_H
    _geom_hbond_atom_site_label_A
    _geom_hbond_site_symmetry_A
    _geom_hbond_distance_DH
    _geom_hbond_distance_HA
    _geom_hbond_distance_DA
    _geom_hbond_angle_DHA
    N1 H1A N2 4 0.90(2) 2.08(2) 2.975(2) 168.0(18)
data_global
_journal_date_recd_electronic     2013-02-18
_journal_date_accepted     2013-03-05
_journal_name_full     'Acta Crystallographica, Section E'
_journal_year     2013
_journal_volume     69
_journal_issue      4
_journal_page_first     o520
_journal_page_last     o520
_journal_paper_category     QO
_journal_paper_doi     10.1107/S1600536813006272
_journal_coeditor_code     RK2395
_publ_contact_author_name     'Bai, Sheng-Di'
_publ_contact_author_address
;
Institute of Applied Chemistry
Shanxi University
Taiyuan 030006
People's Republic of China
;
_publ_contact_author_email     sdbai@sxu.edu.cn
_publ_contact_author_fax     +86-351-7017948
_publ_contact_author_phone     +86-351-7011743
_publ_section_title
;
<i>N</i>-Cyclohexyl-3-methylbenzamidine
;
loop_
    _publ_author_name
    _publ_author_footnote
    _publ_author_address
    'Liu, Rui-Qin' .
;
Institute of Applied Chemistry
Shanxi University
Taiyuan 030006
People's Republic of China
;
    'Bai, Sheng-Di' .
;
Institute of Applied Chemistry
Shanxi University
Taiyuan 030006
People's Republic of China
;
    'Wang, Tao' .
;
Institute of Applied Chemistry
Shanxi University
Taiyuan 030006
People's Republic of China
;
