# Supplementary material for: N-Cyclo­hexyl-3-methyl­benzamidine
Source: Acta Crystallogr Sect E Struct Rep Online. 2013 Mar 9;69(Pt 4):o520. doi: 10.1107/S1600536813006272 (PMC3629577; doi:10.1107/S1600536813006272)
Supplement: Supplementary file 2 [file e-69-0o520-Isup2.hkl]

# 
# h,k,l, Fc-squared, Fo-squared, sigma(Fo-squared) and status flag 
# 
data_I
_shelx_title ' s692b in P2(1)2(1)2(1)' 
_shelx_refln_list_code          4 
_shelx_F_calc_maximum      111.21 
_exptl_crystal_F_000       472.00 
_reflns_d_resolution_high  0.8409 
 
loop_ 
 _symmetry_equiv_pos_as_xyz 
 'x, y, z' 
 '-x+1/2, -y, z+1/2' 
 '-x, y+1/2, -z+1/2' 
 'x+1/2, -y+1/2, -z' 
 
_cell_length_a     9.0644 
_cell_length_b    11.4171 
_cell_length_c    12.3105 
_cell_angle_alpha  90.000 
_cell_angle_beta   90.000 
_cell_angle_gamma  90.000 
 
_shelx_F_squared_multiplier     1.000 
 
loop_ 
 _refln_index_h 
 _refln_index_k 
 _refln_index_l 
 _refln_F_squared_calc 
 _refln_F_squared_meas 
 _refln_F_squared_sigma 
 _refln_observed_status 
   2   0   0       50.44       52.66      2.41 o 
   4   0   0    10145.15    11144.75    148.45 o 
   6   0   0       47.42       42.53      3.80 o 
   8   0   0       23.92       28.75      3.84 o 
  10   0   0        6.53        7.25      4.61 o 
   1   1   0      143.74      129.55      1.66 o 
   2   1   0    12366.61    13432.83    176.60 o 
   3   1   0     1732.35     1823.64     18.76 o 
   4   1   0      288.32      285.07      4.83 o 
   5   1   0        5.73        8.76      1.46 o 
   6   1   0       51.87       52.71      3.15 o 
   7   1   0       96.65      106.29      4.07 o 
   8   1   0        0.00       -0.74      1.62 o 
   9   1   0        1.54        1.83      1.82 o 
  10   1   0        3.99        4.39      3.10 o 
   0   2   0        0.82       -0.65      0.43 o 
   1   2   0       52.87       54.18      0.94 o 
   2   2   0     3277.55     3319.35     32.05 o 
   3   2   0       11.21        8.30      0.98 o 
   4   2   0      160.94      171.25      3.54 o 
   5   2   0      165.63      166.99      3.93 o 
   6   2   0      455.80      464.85      7.70 o 
   7   2   0        5.01        5.94      1.84 o 
   8   2   0       53.37       58.92      3.52 o 
   9   2   0       13.57        6.97      3.13 o 
  10   2   0       10.63        6.55      4.55 o 
   1   3   0      137.92      141.50      2.43 o 
   2   3   0      217.24      205.36      3.20 o 
   3   3   0      457.34      453.61      5.25 o 
   4   3   0       33.05       35.09      2.53 o 
   5   3   0      486.04      486.40      7.27 o 
   6   3   0       93.38       96.08      3.47 o 
   7   3   0       49.54       42.16      2.84 o 
   8   3   0       15.42       18.72      3.80 o 
   9   3   0       87.33       84.65      7.06 o 
  10   3   0        1.86        5.04      3.30 o 
   0   4   0      978.85      957.06     19.74 o 
   1   4   0      544.66      512.48      6.40 o 
   2   4   0      208.62      218.84      4.77 o 
   3   4   0      131.16      160.41      3.49 o 
   4   4   0        4.47        7.09      0.98 o 
   5   4   0       14.92       17.79      1.60 o 
   6   4   0      182.60      180.80      7.34 o 
   7   4   0       18.61       21.79      7.73 o 
   8   4   0        0.38        0.75      2.70 o 
   9   4   0       42.02       46.37      8.17 o 
  10   4   0       31.36       28.41      5.21 o 
   1   5   0        2.02        0.84      0.60 o 
   2   5   0       39.84       40.59      2.98 o 
   3   5   0      470.71      458.40      8.55 o 
   4   5   0       75.74       68.01      3.74 o 
   5   5   0        9.78       16.31      2.65 o 
   6   5   0       12.27       11.92      7.51 o 
   7   5   0       15.31       12.36      3.42 o 
   8   5   0       24.21       23.81      4.37 o 
   9   5   0       18.95       13.11      4.72 o 
  10   5   0        5.46        4.19      3.51 o 
   0   6   0     1047.35     1115.56     14.69 o 
   1   6   0       25.00       32.85      1.42 o 
   2   6   0       77.62       66.80      2.49 o 
   3   6   0        6.98        8.50      2.11 o 
   4   6   0      110.26      120.70      5.89 o 
   5   6   0       44.23       33.32      3.81 o 
   6   6   0       20.44       19.21      3.84 o 
   7   6   0       74.10       82.06      6.68 o 
   8   6   0       51.34       48.14     15.91 o 
   9   6   0        1.38       -0.40      3.25 o 
   1   7   0       49.71       42.82      1.86 o 
   2   7   0       48.65       45.90      2.04 o 
   3   7   0       33.70       31.75      2.97 o 
   4   7   0        5.87        4.71      2.03 o 
   5   7   0       76.91       86.49      5.08 o 
   6   7   0        1.42        3.18      2.12 o 
   7   7   0       12.99        9.43      3.57 o 
   8   7   0        0.11        3.49      3.23 o 
   9   7   0       54.39       47.44      6.20 o 
   0   8   0        7.20        6.51      1.61 o 
   1   8   0        4.72        6.65      1.13 o 
   2   8   0       32.27       30.13      2.81 o 
   3   8   0        2.93        2.18      1.94 o 
   4   8   0        3.14        1.48      1.97 o 
   5   8   0       26.97       24.36      5.77 o 
   6   8   0       72.61       74.33      6.79 o 
   7   8   0        9.89        2.62      3.45 o 
   8   8   0       23.51       19.69      4.57 o 
   1   9   0       41.88       46.23      2.98 o 
   2   9   0       11.72        8.52      2.64 o 
   3   9   0       49.11       48.63      3.31 o 
   4   9   0       12.75       17.74      3.90 o 
   5   9   0       26.87       25.09      4.32 o 
   6   9   0       32.02       28.65      3.67 o 
   7   9   0        0.00       -0.36      2.90 o 
   8   9   0        0.22       -3.40      3.13 o 
   0  10   0        0.92        5.15      3.40 o 
   1  10   0      107.87      104.39      4.45 o 
   2  10   0       47.21       49.05      3.35 o 
   3  10   0        7.25        8.62      2.02 o 
   4  10   0        3.54        6.67      2.48 o 
   5  10   0       14.49       14.78      3.87 o 
   6  10   0       27.45       30.80      4.03 o 
   7  10   0       25.69       36.86      5.29 o 
   1  11   0       18.58       18.89      6.80 o 
   2  11   0       13.53       12.83      2.31 o 
   3  11   0      121.99      122.49      5.26 o 
   4  11   0        5.20        2.67      2.32 o 
   5  11   0        6.01        5.16      2.58 o 
   6  11   0        0.89        1.00      2.47 o 
   0  12   0        2.57        2.08      3.73 o 
   1  12   0        0.00        0.05      2.56 o 
   2  12   0        1.37       -1.88      2.44 o 
   3  12   0       70.18       77.39      4.66 o 
   4  12   0        0.69       -0.07      1.96 o 
   5  12   0        0.02        1.70      2.19 o 
   1  13   0        0.03        1.94      2.98 o 
   2  13   0        4.80        6.56      3.36 o 
   3  13   0       24.72       26.50      4.77 o 
   1   0   1       71.23       70.69      6.27 o 
   2   0   1     1281.43     1228.34     12.75 o 
   3   0   1      577.09      568.27      7.18 o 
   4   0   1      253.63      297.23      7.00 o 
   5   0   1      380.63      392.40      6.51 o 
   6   0   1       84.64       74.25      3.88 o 
   7   0   1       42.82       46.51      4.47 o 
   8   0   1       13.51       12.78      2.22 o 
   9   0   1        2.15        1.23      1.71 o 
  10   0   1       23.52       28.19      3.16 o 
 -10   1   1        6.30        4.03      2.12 o 
  -9   1   1        2.88        1.84      1.83 o 
  -8   1   1        4.81        3.45      1.74 o 
  -7   1   1       18.79       23.53      2.66 o 
  -6   1   1      566.99      599.63      9.23 o 
  -5   1   1      214.23      222.87      4.67 o 
  -4   1   1      431.35      440.75      6.48 o 
  -3   1   1      778.30      707.95      8.56 o 
  -1   1   1      118.26      104.93      1.61 o 
   0   1   1     5557.65     5287.61     96.97 o 
   1   1   1      118.16      107.23      2.00 o 
   3   1   1      778.42      711.18      8.47 o 
   4   1   1      431.75      438.90      6.46 o 
   5   1   1      214.17      222.32      4.65 o 
   6   1   1      567.18      612.48      9.25 o 
   7   1   1       18.81       20.73      3.13 o 
   8   1   1        4.82        4.10      2.36 o 
   9   1   1        2.88        1.34      1.83 o 
  10   1   1        6.30        5.46      3.29 o 
 -10   2   1       16.46       20.68      4.61 o 
  -9   2   1       35.11       34.84      3.68 o 
  -8   2   1        1.67       -0.35      1.61 o 
  -7   2   1      125.08      119.97      4.52 o 
  -6   2   1      189.18      178.62      4.55 o 
  -5   2   1       65.80       69.20      2.80 o 
  -4   2   1      699.84      730.08      9.34 o 
  -3   2   1      659.81      660.31      8.03 o 
  -2   2   1      124.81      122.02      2.14 o 
  -1   2   1      213.01      200.86      2.15 o 
   0   2   1     7046.53     6727.61    156.52 o 
   1   2   1      213.16      203.83      5.23 o 
   2   2   1      124.76      122.37      1.92 o 
   3   2   1      660.00      648.56     10.85 o 
   4   2   1      699.70      743.14      9.25 o 
   5   2   1       65.73       70.49      2.70 o 
   6   2   1      189.16      175.09      6.93 o 
   7   2   1      125.08      119.66      5.60 o 
   8   2   1        1.67        0.46      1.62 o 
   9   2   1       35.09       44.15      5.22 o 
  10   2   1       16.43       15.38      3.99 o 
 -10   3   1       24.67       21.83      5.10 o 
  -9   3   1       42.26       40.67      8.61 o 
  -8   3   1       92.01       92.67      6.82 o 
  -7   3   1       24.37       19.85      3.51 o 
  -6   3   1        7.96        8.40      1.71 o 
  -5   3   1      222.70      218.55      4.56 o 
  -4   3   1      571.00      592.42      7.93 o 
  -3   3   1      110.10      106.98      2.23 o 
  -2   3   1      423.61      425.08      6.99 o 
  -1   3   1     1463.54     1440.55     14.79 o 
   0   3   1     1179.18     1073.72      9.98 o 
   1   3   1     1463.31     1450.66     14.85 o 
   2   3   1      423.56      432.43      8.50 o 
   3   3   1      110.03      107.05      2.00 o 
   4   3   1      570.50      601.56      7.74 o 
   5   3   1      222.58      227.49      4.46 o 
   6   3   1        7.97        6.92      1.58 o 
   7   3   1       24.33       23.34      2.31 o 
   8   3   1       91.91       84.97      7.68 o 
   9   3   1       42.27       58.84      6.06 o 
  10   3   1       24.66       22.68      4.99 o 
 -10   4   1       15.53       19.44      8.45 o 
  -9   4   1       64.88       60.83      6.35 o 
  -8   4   1       56.66       49.66      5.50 o 
  -7   4   1       11.87       15.25      3.60 o 
  -6   4   1       39.79       43.82      3.78 o 
  -5   4   1       90.46       86.86      2.91 o 
  -4   4   1      168.73      175.66      3.19 o 
  -3   4   1        4.64        4.57      0.71 o 
  -2   4   1     1697.09     1688.62     17.84 o 
  -1   4   1       41.80       38.75      1.23 o 
   0   4   1     3119.38     3167.24     25.11 o 
   1   4   1       41.83       38.81      1.22 o 
   2   4   1     1697.20     1690.08     21.00 o 
   3   4   1        4.68        3.60      2.64 o 
   4   4   1      168.75      167.65      2.83 o 
   5   4   1       90.46       85.03      5.04 o 
   6   4   1       39.75       44.50      3.10 o 
   7   4   1       11.87        7.13      3.14 o 
   8   4   1       56.68       49.10      5.51 o 
   9   4   1       64.90       66.81      6.55 o 
  10   4   1       15.52       18.14      7.13 o 
  -9   5   1        7.51        8.66      3.76 o 
  -8   5   1       32.70       25.83      6.80 o 
  -7   5   1       34.00       27.97      4.28 o 
  -6   5   1       67.21       58.34      5.24 o 
  -5   5   1       21.84       19.61      2.83 o 
  -4   5   1       38.39       40.84      1.60 o 
  -3   5   1       30.65       26.46      2.26 o 
  -2   5   1      677.92      670.67      8.72 o 
  -1   5   1      210.77      225.77      3.26 o 
   0   5   1      662.00      661.75      6.61 o 
   1   5   1      210.79      221.20      4.53 o 
   2   5   1      678.13      680.15     10.46 o 
   3   5   1       30.62       24.87      2.30 o 
   4   5   1       38.43       41.90      3.05 o 
   5   5   1       21.81       20.02      2.59 o 
   6   5   1       67.22       51.46      6.31 o 
   7   5   1       33.98       36.44      4.84 o 
   8   5   1       32.71       27.03      4.61 o 
   9   5   1        7.50        7.79      3.80 o 
  -9   6   1       36.79       34.52      5.61 o 
  -8   6   1       33.91       29.90      4.76 o 
  -7   6   1       59.97       65.17      9.16 o 
  -6   6   1        2.65        9.39      3.09 o 
  -5   6   1       99.32      104.10      5.28 o 
  -4   6   1       59.58       63.47      2.54 o 
  -3   6   1       73.24       76.79      4.04 o 
  -2   6   1       99.08       94.44      3.65 o 
  -1   6   1      176.88      182.14      3.09 o 
   0   6   1       53.08       49.64      1.78 o 
   1   6   1      176.87      187.48      3.10 o 
   2   6   1       99.17       92.94      2.08 o 
   3   6   1       73.22       78.07      4.00 o 
   4   6   1       59.48       72.77      4.12 o 
   5   6   1       99.34       96.66      5.14 o 
   6   6   1        2.66        0.88      2.64 o 
   7   6   1       59.96       52.15      7.13 o 
   8   6   1       33.86       35.33      6.91 o 
   9   6   1       36.77       39.48      8.17 o 
  -9   7   1        1.75        2.09      3.56 o 
  -8   7   1       16.75       11.84      4.14 o 
  -7   7   1       16.30        8.08      3.48 o 
  -6   7   1       50.25       46.54      4.09 o 
  -5   7   1       75.67       84.40      4.99 o 
  -4   7   1       61.26       75.97      4.45 o 
  -3   7   1       25.80       31.56      2.68 o 
  -2   7   1       57.65       61.98      2.14 o 
  -1   7   1       21.26       20.10      1.31 o 
   0   7   1      181.16      199.68      3.37 o 
   1   7   1       21.23       21.44      1.37 o 
   2   7   1       57.70       59.67      1.86 o 
   3   7   1       25.84       25.77      3.83 o 
   4   7   1       61.26       71.69      4.32 o 
   5   7   1       75.67       75.17      5.33 o 
   6   7   1       50.30       49.17      4.63 o 
   7   7   1       16.31       18.03      9.65 o 
   8   7   1       16.75       24.20      4.73 o 
   9   7   1        1.75        0.37      3.39 o 
  -8   8   1        8.84        4.56     10.91 o 
  -7   8   1       49.33       50.24      5.95 o 
  -6   8   1        0.29        2.00      2.10 o 
  -5   8   1       52.50       47.26      4.06 o 
  -4   8   1        0.89        0.25      2.27 o 
  -3   8   1       87.91       83.14      4.66 o 
  -2   8   1        6.70        6.85      2.29 o 
  -1   8   1       19.04       15.58      1.47 o 
   0   8   1        7.94        8.56      1.23 o 
   1   8   1       19.05       18.98      2.17 o 
   2   8   1        6.73        5.06      1.71 o 
   3   8   1       87.99       89.45      5.05 o 
   4   8   1        0.88       -0.53      1.90 o 
   5   8   1       52.52       49.61      4.07 o 
   6   8   1        0.29        2.82      2.21 o 
   7   8   1       49.38       46.73      5.74 o 
   8   8   1        8.84        9.98      4.11 o 
  -8   9   1        6.27        6.31      3.98 o 
  -7   9   1       20.96       26.09      9.60 o 
  -6   9   1       12.94       12.93      3.14 o 
  -5   9   1        7.48        8.99      2.50 o 
  -4   9   1       34.35       39.37      5.32 o 
  -3   9   1       95.07       96.59     16.33 o 
  -2   9   1       12.56       11.93      2.12 o 
  -1   9   1       20.42       18.57      2.15 o 
   0   9   1        1.10        2.75      1.19 o 
   1   9   1       20.43       17.85      2.17 o 
   2   9   1       12.56       14.16      2.12 o 
   3   9   1       95.13       89.54      4.37 o 
   4   9   1       34.36       42.02      4.06 o 
   5   9   1        7.48        5.19      2.54 o 
   6   9   1       12.95       11.07      3.54 o 
   7   9   1       21.00       22.16      4.57 o 
   8   9   1        6.28        5.94      4.08 o 
  -7  10   1        3.19        5.60      2.78 o 
  -6  10   1        0.64       -1.78      2.23 o 
  -5  10   1       49.67       46.35      7.49 o 
  -4  10   1       38.48       38.71      7.62 o 
  -3  10   1      157.17      165.25      5.36 o 
  -2  10   1       16.08       14.39      2.21 o 
  -1  10   1      188.33      193.51      5.28 o 
   0  10   1       23.42       18.85      3.48 o 
   1  10   1      188.42      183.33      7.64 o 
   2  10   1       16.07       12.92      2.20 o 
   3  10   1      157.17      163.89      5.31 o 
   4  10   1       38.47       33.91      3.10 o 
   5  10   1       49.68       52.48      5.72 o 
   6  10   1        0.65        2.25      2.32 o 
   7  10   1        3.19        7.03      2.93 o 
  -6  11   1       19.88       23.11      3.77 o 
  -5  11   1       32.57       42.13      4.32 o 
  -4  11   1       24.39       23.96      2.97 o 
  -3  11   1        0.97        0.21      2.94 o 
  -2  11   1       10.59       10.21      2.24 o 
  -1  11   1       52.01       58.83     11.08 o 
   0  11   1       44.16       43.81      5.03 o 
   1  11   1       52.02       56.80     10.15 o 
   2  11   1       10.58       10.82      2.22 o 
   3  11   1        0.98        0.44      1.82 o 
   4  11   1       24.38       30.73      3.22 o 
   5  11   1       32.57       33.31      4.36 o 
   6  11   1       19.90       19.77      3.60 o 
  -4  12   1        1.07        1.83      2.06 o 
  -3  12   1       26.40       31.47      4.78 o 
  -2  12   1        2.50        5.54      6.20 o 
  -1  12   1        0.15       -0.05      2.45 o 
   0  12   1        8.96        3.82      2.96 o 
   1  12   1        0.15       -2.05      2.52 o 
   2  12   1        2.51        3.16      2.75 o 
   3  12   1       26.41       35.71      4.05 o 
   4  12   1        1.07       -1.51      1.84 o 
  -3  13   1       13.24       17.22      4.22 o 
  -2  13   1        1.20        1.94      3.67 o 
  -1  13   1       31.76       39.47      5.51 o 
   0  13   1        0.28        3.13      3.10 o 
   1  13   1       31.75       38.27      8.23 o 
   2  13   1        1.19       -3.83      2.56 o 
   3  13   1       13.25       18.52      4.29 o 
   0   0   2     1899.23     1690.47     23.49 o 
   1   0   2      211.89      179.74      3.29 o 
   2   0   2     1774.49     1724.88     25.03 o 
   3   0   2      184.57      177.08      3.43 o 
   4   0   2      357.83      336.24      5.55 o 
   5   0   2       48.74       55.93      2.75 o 
   6   0   2      245.23      250.55      5.92 o 
   7   0   2      141.19      142.90      4.49 o 
   8   0   2        1.85        0.74      1.68 o 
   9   0   2       21.01       17.88      3.82 o 
  10   0   2        0.20        0.89      1.92 o 
 -10   1   2       53.03       61.60      5.64 o 
  -9   1   2       69.49       75.43      4.26 o 
  -8   1   2       81.45       79.35      4.11 o 
  -7   1   2      109.65      111.35      4.15 o 
  -6   1   2       23.53       27.52      2.38 o 
  -5   1   2       33.82       31.74      2.25 o 
  -4   1   2      478.20      437.40      8.18 o 
  -3   1   2      423.97      409.31      5.85 o 
  -2   1   2      611.08      570.44      7.00 o 
  -1   1   2      665.87      634.77      8.75 o 
   0   1   2      415.67      382.78      4.54 o 
   1   1   2      665.97      634.04      7.52 o 
   2   1   2      611.24      588.36      8.14 o 
   3   1   2      423.87      410.04      5.72 o 
   4   1   2      478.11      441.39      6.55 o 
   5   1   2       33.80       33.27      2.23 o 
   6   1   2       23.52       25.54      2.26 o 
   7   1   2      109.62      114.90      4.12 o 
   8   1   2       81.40       81.71      4.13 o 
   9   1   2       69.50       77.62      4.88 o 
  10   1   2       53.04       55.97      6.64 o 
 -10   2   2       16.23       13.44      3.76 o 
  -9   2   2        9.31       10.72      2.73 o 
  -8   2   2       97.48       85.24      4.20 o 
  -7   2   2       38.91       42.64      2.95 o 
  -6   2   2       26.01       23.38      2.21 o 
  -5   2   2      248.67      252.31      6.46 o 
  -4   2   2      490.18      489.24      7.14 o 
  -3   2   2       12.65        8.43      1.08 o 
  -2   2   2       49.79       50.96      1.56 o 
  -1   2   2     1478.86     1397.64     12.00 o 
   0   2   2     2619.69     2535.22     24.58 o 
   1   2   2     1478.56     1404.88     19.90 o 
   2   2   2       49.69       45.73      1.55 o 
   3   2   2       12.63        9.99      1.00 o 
   4   2   2      489.84      494.57      6.94 o 
   5   2   2      248.58      244.21      5.57 o 
   6   2   2       26.01       24.60      2.19 o 
   7   2   2       38.87       36.50      3.24 o 
   8   2   2       97.45       91.67      4.23 o 
   9   2   2        9.31       10.79      3.48 o 
  10   2   2       16.23       13.50      8.12 o 
 -10   3   2       37.70       38.50      5.35 o 
  -9   3   2       35.05       38.24      5.00 o 
  -8   3   2       45.33       41.23      6.75 o 
  -7   3   2       33.39       32.00      2.66 o 
  -6   3   2      201.61      210.65      7.67 o 
  -5   3   2       16.72        9.39      1.51 o 
  -4   3   2      202.72      200.91      4.06 o 
  -3   3   2      115.28      108.85      2.75 o 
  -2   3   2      203.85      203.48      2.65 o 
  -1   3   2      330.03      317.34      4.94 o 
   0   3   2      349.24      335.67      4.60 o 
   1   3   2      330.24      322.65      4.06 o 
   2   3   2      203.74      196.76      8.30 o 
   3   3   2      115.30      111.00      3.31 o 
   4   3   2      202.69      202.08      3.75 o 
   5   3   2       16.77       12.03      2.31 o 
   6   3   2      201.53      214.95      4.80 o 
   7   3   2       33.43       33.07      2.83 o 
   8   3   2       45.37       40.70      5.00 o 
   9   3   2       35.05       35.38      5.20 o 
  10   3   2       37.67       41.45      5.66 o 
 -10   4   2       10.65       11.03      4.33 o 
  -9   4   2       16.90       12.24      3.99 o 
  -8   4   2       40.55       28.73      4.61 o 
  -7   4   2       24.69       27.28      3.40 o 
  -6   4   2        3.83        5.55      1.63 o 
  -5   4   2      156.73      161.91      4.93 o 
  -4   4   2      255.16      254.87      4.25 o 
  -3   4   2      109.45       96.13      3.37 o 
  -2   4   2      391.27      391.91      5.83 o 
  -1   4   2      119.63      115.37      2.20 o 
   0   4   2        3.85        2.30      0.82 o 
   1   4   2      119.67      119.88      3.24 o 
   2   4   2      391.04      398.83      6.94 o 
   3   4   2      109.53       95.60      2.36 o 
   4   4   2      255.09      257.25      3.74 o 
   5   4   2      156.76      151.62      3.39 o 
   6   4   2        3.82        8.83      3.06 o 
   7   4   2       24.72       31.77      4.54 o 
   8   4   2       40.54       44.65      5.39 o 
   9   4   2       16.91       21.62      4.64 o 
  10   4   2       10.65        8.94      3.87 o 
  -9   5   2       41.81       53.10      6.21 o 
  -8   5   2       10.36       11.93      6.09 o 
  -7   5   2        1.21        4.15      2.82 o 
  -6   5   2       35.56       34.46      4.37 o 
  -5   5   2       41.13       58.35      3.46 o 
  -4   5   2      411.30      445.23      6.49 o 
  -3   5   2      163.53      158.10      5.61 o 
  -2   5   2     1168.00     1193.50     13.83 o 
  -1   5   2       15.52       14.53      1.45 o 
   0   5   2      851.45      802.00      7.85 o 
   1   5   2       15.56       14.11      1.19 o 
   2   5   2     1167.79     1205.13     16.27 o 
   3   5   2      163.66      154.36      4.59 o 
   4   5   2      411.32      458.74      9.78 o 
   5   5   2       41.09       50.42      5.78 o 
   6   5   2       35.53       33.41      4.48 o 
   7   5   2        1.21       -2.67      2.40 o 
   8   5   2       10.36        7.30      3.53 o 
   9   5   2       41.76       52.71     10.53 o 
  -9   6   2        1.42        4.22      4.00 o 
  -8   6   2        5.14        5.10      3.29 o 
  -7   6   2        4.77        8.94      3.26 o 
  -6   6   2       80.79       93.25      7.46 o 
  -5   6   2       15.52       13.43      2.61 o 
  -4   6   2        0.23        1.47      1.27 o 
  -3   6   2       68.07       69.41      4.01 o 
  -2   6   2      474.44      486.65      7.27 o 
  -1   6   2       99.45       94.68      2.29 o 
   0   6   2      244.78      273.29      3.89 o 
   1   6   2       99.51       91.05      2.17 o 
   2   6   2      474.39      495.50      7.69 o 
   3   6   2       68.03       65.24      3.66 o 
   4   6   2        0.23        4.66      1.89 o 
   5   6   2       15.56       10.99      2.40 o 
   6   6   2       80.85       80.22      6.43 o 
   7   6   2        4.77        3.18      3.06 o 
   8   6   2        5.14        5.51      3.49 o 
   9   6   2        1.43       -4.12      2.75 o 
  -9   7   2        6.21        1.40      3.84 o 
  -8   7   2        6.99        4.52      3.61 o 
  -7   7   2       51.85       51.92     19.31 o 
  -6   7   2       40.42       34.74      9.00 o 
  -5   7   2      177.95      180.78      7.72 o 
  -4   7   2        7.12        6.17      2.18 o 
  -3   7   2      109.00      106.35      3.42 o 
  -2   7   2       27.85       31.07      2.77 o 
  -1   7   2       35.39       39.01      1.86 o 
   0   7   2       54.91       51.45      2.01 o 
   1   7   2       35.44       43.34      2.36 o 
   2   7   2       27.87       31.00      1.76 o 
   3   7   2      109.08       99.12      4.59 o 
   4   7   2        7.12        7.87      2.36 o 
   5   7   2      178.03      186.76      6.38 o 
   6   7   2       40.39       37.35      3.80 o 
   7   7   2       51.87       47.12      7.13 o 
   8   7   2        7.00       11.43      3.89 o 
   9   7   2        6.22        8.44      4.33 o 
  -8   8   2        6.25        4.00      3.57 o 
  -7   8   2       26.29       19.82      4.34 o 
  -6   8   2       41.19       40.58      4.07 o 
  -5   8   2       16.53       12.82      3.31 o 
  -4   8   2       71.30       67.90      4.57 o 
  -3   8   2      137.37      140.20      5.36 o 
  -2   8   2        2.72        4.87      2.23 o 
  -1   8   2       72.64       72.24      2.38 o 
   0   8   2       17.42       17.86      1.51 o 
   1   8   2       72.65       70.69      2.49 o 
   2   8   2        2.73        0.80      1.34 o 
   3   8   2      137.41      133.53      4.49 o 
   4   8   2       71.31       63.35      9.56 o 
   5   8   2       16.54       15.08      2.72 o 
   6   8   2       41.21       49.52      5.37 o 
   7   8   2       26.32       21.11      4.49 o 
   8   8   2        6.26        7.55      3.71 o 
  -7   9   2       16.19       13.91      4.26 o 
  -6   9   2       45.41       42.44      4.42 o 
  -5   9   2       40.99       38.77      3.96 o 
  -4   9   2        7.76        9.72      2.51 o 
  -3   9   2      507.69      525.94     10.98 o 
  -2   9   2        0.22        1.29      1.59 o 
  -1   9   2      549.21      584.76      9.42 o 
   0   9   2        0.41        0.49      1.13 o 
   1   9   2      549.33      560.75      8.09 o 
   2   9   2        0.21        0.63      1.92 o 
   3   9   2      507.64      508.50      9.35 o 
   4   9   2        7.78        7.60      1.98 o 
   5   9   2       40.97       41.46      3.93 o 
   6   9   2       45.39       42.98      5.43 o 
   7   9   2       16.19       19.18      6.14 o 
  -7  10   2        1.57       -1.85      4.99 o 
  -6  10   2        2.42       -2.04      2.42 o 
  -5  10   2        0.91        0.43      2.51 o 
  -4  10   2       21.84       22.68      4.41 o 
  -3  10   2       34.82       39.17      3.77 o 
  -2  10   2        0.81       -0.41      1.65 o 
  -1  10   2      141.46      137.17      5.43 o 
   0  10   2       67.44       74.34      8.23 o 
   1  10   2      141.50      143.41      4.63 o 
   2  10   2        0.81       -0.94      1.76 o 
   3  10   2       34.83       40.82      5.51 o 
   4  10   2       21.85       27.60      2.95 o 
   5  10   2        0.92       -0.01      1.77 o 
   6  10   2        2.43        3.44      2.47 o 
   7  10   2        1.57        7.78      2.96 o 
  -6  11   2        6.46        5.09      3.79 o 
  -5  11   2       12.07       12.05      3.20 o 
  -4  11   2        8.98        8.69      2.84 o 
  -3  11   2       30.65       29.75      3.25 o 
  -2  11   2       89.32       86.50      7.26 o 
  -1  11   2       13.53       10.75      2.59 o 
   0  11   2       15.13       12.45      3.37 o 
   1  11   2       13.52       12.41      3.47 o 
   2  11   2       89.31       88.71      4.54 o 
   3  11   2       30.70       35.02      4.31 o 
   4  11   2        8.96        3.96      2.04 o 
   5  11   2       12.07       14.25      2.61 o 
   6  11   2        6.47        8.18      2.46 o 
  -4  12   2        3.35        1.82      2.39 o 
  -3  12   2        0.42       -1.59      1.80 o 
  -2  12   2       34.95       25.62      5.81 o 
  -1  12   2        7.49       11.78      7.84 o 
   0  12   2       46.67       47.14     12.56 o 
   1  12   2        7.49       11.05      3.30 o 
   2  12   2       34.95       35.78      4.96 o 
   3  12   2        0.42       -1.71      2.63 o 
   4  12   2        3.35        1.59      2.02 o 
  -2  13   2        8.34        9.40      3.68 o 
  -1  13   2        3.95        4.77      6.91 o 
   0  13   2        9.51       15.53      5.43 o 
   1  13   2        3.96        7.80      3.54 o 
   2  13   2        8.33       12.71      4.06 o 
   1   0   3      319.77      326.59      5.37 o 
   2   0   3      371.88      375.98      6.21 o 
   3   0   3      106.85      106.12      3.25 o 
   4   0   3      331.48      328.89      5.62 o 
   5   0   3       22.12       23.08      1.98 o 
   6   0   3      130.56      145.15      4.28 o 
   7   0   3       60.60       57.25      4.05 o 
   8   0   3       56.55       64.74      3.76 o 
   9   0   3        2.63        1.65      1.87 o 
  10   0   3       42.97       38.11      3.51 o 
 -10   1   3        7.78        9.14      2.39 o 
  -9   1   3       27.44       28.09      2.99 o 
  -8   1   3        7.06        4.22      1.79 o 
  -7   1   3       76.18       76.57      3.85 o 
  -6   1   3       49.08       42.71      4.60 o 
  -5   1   3      168.34      166.45      4.20 o 
  -4   1   3       50.59       47.40      2.41 o 
  -3   1   3      161.80      178.95      3.68 o 
  -2   1   3      165.49      178.24      6.95 o 
  -1   1   3       63.47       61.64      2.96 o 
   0   1   3     1354.23     1316.41     16.18 o 
   1   1   3       63.40       62.21      1.65 o 
   2   1   3      165.62      180.38      3.89 o 
   3   1   3      161.80      180.27      4.28 o 
   4   1   3       50.61       47.85      2.96 o 
   5   1   3      168.22      169.87      4.13 o 
   6   1   3       49.09       45.65      2.85 o 
   7   1   3       76.23       80.76      4.23 o 
   8   1   3        7.07        6.69      2.39 o 
   9   1   3       27.43       27.74      2.92 o 
  10   1   3        7.77        5.42      3.37 o 
 -10   2   3       15.01       11.22      7.07 o 
  -9   2   3       64.07       61.59      4.00 o 
  -8   2   3      229.74      226.14      6.03 o 
  -7   2   3      147.80      148.49      4.70 o 
  -6   2   3        9.18        9.71      1.95 o 
  -5   2   3      130.23      149.09      3.94 o 
  -4   2   3      235.85      238.04      4.67 o 
  -3   2   3      521.01      515.75      8.19 o 
  -2   2   3       37.43       39.80      1.82 o 
  -1   2   3      361.15      350.52      3.94 o 
   0   2   3      928.49      933.20     10.27 o 
   1   2   3      361.40      349.01      4.60 o 
   2   2   3       37.46       37.14      1.45 o 
   3   2   3      520.60      512.20     10.05 o 
   4   2   3      235.86      239.37      4.51 o 
   5   2   3      130.30      140.58      3.71 o 
   6   2   3        9.17       10.04      1.75 o 
   7   2   3      147.66      154.18      4.66 o 
   8   2   3      229.82      221.70      5.86 o 
   9   2   3       64.10       59.92      6.16 o 
  10   2   3       15.01        5.22      3.37 o 
 -10   3   3        0.85        1.56      5.32 o 
  -9   3   3       31.82       33.79      4.77 o 
  -8   3   3        4.35        6.40      2.29 o 
  -7   3   3       51.66       54.51      3.34 o 
  -6   3   3       19.22       24.90      2.33 o 
  -5   3   3       52.08       42.95      2.56 o 
  -4   3   3      368.87      373.54      7.04 o 
  -3   3   3       52.39       54.64      3.37 o 
  -2   3   3      272.46      271.31      4.93 o 
  -1   3   3      269.83      278.60      4.19 o 
   0   3   3        3.70        3.35      0.97 o 
   1   3   3      270.15      269.94      3.78 o 
   2   3   3      272.51      266.47      5.66 o 
   3   3   3       52.44       50.34      1.90 o 
   4   3   3      368.70      360.30      5.65 o 
   5   3   3       52.16       45.80      2.37 o 
   6   3   3       19.26       22.02      2.04 o 
   7   3   3       51.63       56.60      4.00 o 
   8   3   3        4.34        5.81      3.25 o 
   9   3   3       31.79       25.83      4.54 o 
  10   3   3        0.85       -4.14      2.76 o 
 -10   4   3        6.89        8.74      3.84 o 
  -9   4   3        4.80        7.23      3.43 o 
  -8   4   3       25.63       24.25      6.80 o 
  -7   4   3       31.24       33.82      3.71 o 
  -6   4   3      123.60      126.76      4.42 o 
  -5   4   3       29.26       34.19      2.31 o 
  -4   4   3      128.62      124.91      4.81 o 
  -3   4   3       79.58       80.29      2.04 o 
  -2   4   3       70.88       76.92      2.88 o 
  -1   4   3      380.10      400.31      6.52 o 
   0   4   3      270.56      261.23      4.73 o 
   1   4   3      379.84      385.70      5.09 o 
   2   4   3       70.90       77.63      2.48 o 
   3   4   3       79.65       78.20      3.33 o 
   4   4   3      128.62      124.59      3.15 o 
   5   4   3       29.26       29.40      2.06 o 
   6   4   3      123.66      132.94      6.82 o 
   7   4   3       31.21       34.96      4.72 o 
   8   4   3       25.59       23.98      5.05 o 
   9   4   3        4.79        5.25      3.72 o 
  10   4   3        6.88       12.50      4.42 o 
  -9   5   3        4.67        6.70      3.32 o 
  -8   5   3       24.72       22.53      4.15 o 
  -7   5   3       44.04       39.87      4.89 o 
  -6   5   3       27.54       21.47      2.69 o 
  -5   5   3       65.08       71.72      3.96 o 
  -4   5   3      104.91      105.21      2.96 o 
  -3   5   3       75.78       87.29      5.59 o 
  -2   5   3      197.72      209.50      3.88 o 
  -1   5   3      701.64      691.74      7.77 o 
   0   5   3        0.05       -0.45      0.86 o 
   1   5   3      701.54      695.86     10.10 o 
   2   5   3      197.52      205.54      4.30 o 
   3   5   3       75.81       71.76      3.96 o 
   4   5   3      104.95      101.44      4.39 o 
   5   5   3       65.09       67.95      4.09 o 
   6   5   3       27.50       26.90      4.23 o 
   7   5   3       44.07       44.14      5.14 o 
   8   5   3       24.72       30.06      4.80 o 
   9   5   3        4.68        4.19      3.61 o 
  -9   6   3        4.10        8.31      3.65 o 
  -8   6   3       47.17       47.06      5.62 o 
  -7   6   3       27.72       31.18      7.35 o 
  -6   6   3       40.37       44.42      5.01 o 
  -5   6   3       98.62      101.97      4.02 o 
  -4   6   3      207.23      199.73      6.20 o 
  -3   6   3       94.31      104.68      5.48 o 
  -2   6   3      515.41      515.48      5.70 o 
  -1   6   3      126.21      127.07      2.79 o 
   0   6   3       34.56       50.39      1.92 o 
   1   6   3      126.31      127.50      3.03 o 
   2   6   3      515.26      497.73      7.83 o 
   3   6   3       94.36      105.85      3.54 o 
   4   6   3      207.25      194.14      5.81 o 
   5   6   3       98.74      106.24      4.95 o 
   6   6   3       40.37       55.14     11.52 o 
   7   6   3       27.71       31.83      8.39 o 
   8   6   3       47.22       46.87      6.18 o 
   9   6   3        4.10        1.99      3.37 o 
  -8   7   3        0.43        3.72      3.51 o 
  -7   7   3        3.05        0.67      3.02 o 
  -6   7   3       57.76       55.73      5.58 o 
  -5   7   3       26.79       24.15      3.27 o 
  -4   7   3       14.68       20.44      2.94 o 
  -3   7   3       43.22       43.11      4.58 o 
  -2   7   3        8.04        6.99      1.10 o 
  -1   7   3      207.94      218.31      3.95 o 
   0   7   3       71.32       76.73      2.44 o 
   1   7   3      207.95      219.69      5.27 o 
   2   7   3        8.04       10.12      1.70 o 
   3   7   3       43.24       41.90      2.90 o 
   4   7   3       14.69       16.69      2.62 o 
   5   7   3       26.82       31.31      4.54 o 
   6   7   3       57.74       50.66      4.24 o 
   7   7   3        3.06        6.84      3.54 o 
   8   7   3        0.43        0.28      3.23 o 
  -8   8   3       12.30        8.97      3.80 o 
  -7   8   3        2.76       -1.99      2.58 o 
  -6   8   3       36.80       41.13      4.15 o 
  -5   8   3       72.27       68.57      4.87 o 
  -4   8   3       65.28       53.88      4.26 o 
  -3   8   3      415.17      406.46      9.36 o 
  -2   8   3        1.63       -0.83      1.67 o 
  -1   8   3      824.91      843.54     10.17 o 
   0   8   3       12.59       12.37      1.41 o 
   1   8   3      824.86      847.57      9.24 o 
   2   8   3        1.63        1.18      1.24 o 
   3   8   3      415.12      423.63      7.98 o 
   4   8   3       65.24       66.38      4.33 o 
   5   8   3       72.25       72.53      5.48 o 
   6   8   3       36.79       38.59      4.19 o 
   7   8   3        2.75        3.41      3.22 o 
   8   8   3       12.31       15.07      4.26 o 
  -7   9   3        2.27        7.12      3.64 o 
  -6   9   3        2.75       -1.39      2.13 o 
  -5   9   3       26.42       25.27      3.46 o 
  -4   9   3       70.06       68.70      4.79 o 
  -3   9   3       17.89       16.65      2.76 o 
  -2   9   3       40.98       43.94      3.61 o 
  -1   9   3      176.26      181.60      5.02 o 
   0   9   3       26.80       24.43      1.83 o 
   1   9   3      176.34      175.65      5.34 o 
   2   9   3       40.97       39.22      2.98 o 
   3   9   3       17.88       17.67      2.41 o 
   4   9   3       70.03       64.73      3.88 o 
   5   9   3       26.45       26.04      4.64 o 
   6   9   3        2.74        4.03      2.44 o 
   7   9   3        2.26       -0.70      3.11 o 
  -6  10   3       10.39       11.57      3.17 o 
  -5  10   3       77.58       78.11      5.59 o 
  -4  10   3       25.93       22.94      3.95 o 
  -3  10   3       28.18       28.52      3.41 o 
  -2  10   3       11.65       10.82      2.10 o 
  -1  10   3       80.93       89.02      4.55 o 
   0  10   3       45.52       36.64      3.44 o 
   1  10   3       80.89       76.46      3.99 o 
   2  10   3       11.64       14.59      2.30 o 
   3  10   3       28.21       29.75      2.92 o 
   4  10   3       25.90       23.48      4.23 o 
   5  10   3       77.61       85.26      4.96 o 
   6  10   3       10.39        8.85      2.38 o 
  -5  11   3       26.07       22.25      3.66 o 
  -4  11   3       27.26       27.95      3.74 o 
  -3  11   3       77.39       75.80      4.43 o 
  -2  11   3        3.42        3.25      1.90 o 
  -1  11   3       50.53       47.97      4.78 o 
   0  11   3       17.53       20.45      8.50 o 
   1  11   3       50.50       56.25      5.58 o 
   2  11   3        3.41        2.65      2.20 o 
   3  11   3       77.42       74.19      4.41 o 
   4  11   3       27.26       32.95      3.29 o 
   5  11   3       26.06       27.76      3.30 o 
  -4  12   3       47.64       52.40      4.18 o 
  -3  12   3        1.28        0.68      1.93 o 
  -2  12   3        7.48       11.23      2.94 o 
  -1  12   3       24.23       22.67      4.36 o 
   0  12   3       79.91       89.44      7.29 o 
   1  12   3       24.23       21.59      4.44 o 
   2  12   3        7.47        8.59      3.25 o 
   3  12   3        1.28        1.02      2.67 o 
   4  12   3       47.60       51.17      4.05 o 
  -2  13   3       17.47        9.98     10.36 o 
  -1  13   3        0.25       -1.08      4.33 o 
   0  13   3        6.08        2.41      3.10 o 
   1  13   3        0.25       -1.73      3.45 o 
   2  13   3       17.46       19.08      4.50 o 
   0   0   4        1.55        0.61      1.21 o 
   1   0   4      294.41      290.67      5.60 o 
   2   0   4      684.98      639.95      9.58 o 
   3   0   4       46.47       48.26      4.78 o 
   4   0   4       48.69       40.70      2.35 o 
   5   0   4        0.43        3.42      1.61 o 
   6   0   4       12.92       11.91      2.47 o 
   7   0   4       34.64       35.86      3.08 o 
   8   0   4        0.76        1.66      1.69 o 
   9   0   4        0.62        0.05      1.75 o 
  10   0   4        0.80        2.92      2.56 o 
 -10   1   4        9.44        7.30      2.31 o 
  -9   1   4        3.74        6.32      2.47 o 
  -8   1   4       59.00       60.44      3.76 o 
  -7   1   4       29.29       28.04      4.01 o 
  -6   1   4      127.56      122.92      4.10 o 
  -5   1   4       56.22       60.64      3.26 o 
  -4   1   4       53.18       48.69      2.52 o 
  -3   1   4      192.28      206.42      7.61 o 
  -2   1   4      665.44      635.28     12.15 o 
  -1   1   4      681.50      662.83     12.48 o 
   0   1   4       18.55       17.05      1.08 o 
   1   1   4      681.38      684.28      9.15 o 
   2   1   4      665.35      626.02      7.68 o 
   3   1   4      192.33      188.23      4.63 o 
   4   1   4       53.15       54.44      4.42 o 
   5   1   4       56.22       61.65      3.09 o 
   6   1   4      127.62      124.43      4.09 o 
   7   1   4       29.28       26.29      2.60 o 
   8   1   4       59.02       66.12      3.86 o 
   9   1   4        3.73        3.25      2.34 o 
  10   1   4        9.43       11.49      3.86 o 
 -10   2   4        1.83       -1.48      3.35 o 
  -9   2   4        8.31        9.05      2.23 o 
  -8   2   4       38.34       35.80      3.07 o 
  -7   2   4      136.62      139.22      4.63 o 
  -6   2   4       61.18       54.37      3.17 o 
  -5   2   4       70.60       69.64      3.32 o 
  -4   2   4      141.92      142.81      8.37 o 
  -3   2   4      776.47      777.14     11.56 o 
  -2   2   4      222.23      217.23      4.73 o 
  -1   2   4      486.05      480.31      5.26 o 
   0   2   4      847.91      836.23      9.75 o 
   1   2   4      485.71      471.27      7.27 o 
   2   2   4      222.49      221.68      3.14 o 
   3   2   4      776.75      783.16     11.56 o 
   4   2   4      141.84      147.49      4.33 o 
   5   2   4       70.55       70.24      2.96 o 
   6   2   4       61.21       55.49      3.14 o 
   7   2   4      136.69      139.84      4.55 o 
   8   2   4       38.31       35.00      4.01 o 
   9   2   4        8.31       11.02      3.76 o 
  10   2   4        1.83        1.14      3.13 o 
 -10   3   4       20.08       23.92      6.20 o 
  -9   3   4       24.64       20.29      3.92 o 
  -8   3   4       43.04       42.34      4.58 o 
  -7   3   4       98.27       92.43      4.86 o 
  -6   3   4      141.03      140.74      4.34 o 
  -5   3   4      180.75      165.54      4.40 o 
  -4   3   4       12.78       14.83      2.14 o 
  -3   3   4      442.86      420.11      6.51 o 
  -2   3   4      113.70      109.24      2.73 o 
  -1   3   4     1096.04     1146.23     11.54 o 
   0   3   4      250.07      266.74      4.48 o 
   1   3   4     1095.33     1144.25     12.60 o 
   2   3   4      113.58      109.84      2.61 o 
   3   3   4      442.85      412.29      6.03 o 
   4   3   4       12.76       13.26      1.80 o 
   5   3   4      180.77      173.00      4.15 o 
   6   3   4      141.03      124.55      5.91 o 
   7   3   4       98.21       93.52      6.02 o 
   8   3   4       43.09       51.58      5.65 o 
   9   3   4       24.66       20.47      9.27 o 
  10   3   4       20.06       18.92      4.54 o 
  -9   4   4       11.56        5.18      3.84 o 
  -8   4   4        9.10       12.42      3.56 o 
  -7   4   4       66.16       63.74      4.46 o 
  -6   4   4       30.47       26.97      2.37 o 
  -5   4   4       49.01       45.76      2.88 o 
  -4   4   4       52.91       59.20      2.18 o 
  -3   4   4      494.79      509.16      5.99 o 
  -2   4   4      143.77      152.88      3.38 o 
  -1   4   4     2121.46     2233.21     23.16 o 
   0   4   4        1.02        2.53      0.91 o 
   1   4   4     2121.17     2241.27     20.68 o 
   2   4   4      143.62      149.05      4.55 o 
   3   4   4      494.81      512.35      7.48 o 
   4   4   4       52.86       56.49      4.11 o 
   5   4   4       49.03       44.93      3.12 o 
   6   4   4       30.49       25.48      3.99 o 
   7   4   4       66.07       68.82      8.50 o 
   8   4   4        9.08       12.49      4.33 o 
   9   4   4       11.54        6.93      3.76 o 
  -9   5   4        5.11        5.66      3.27 o 
  -8   5   4        1.15        0.78      2.70 o 
  -7   5   4       30.48       26.40      4.18 o 
  -6   5   4       56.24       52.10      7.26 o 
  -5   5   4      123.82      118.50      7.83 o 
  -4   5   4      129.82      131.13      4.64 o 
  -3   5   4        7.38        7.81      1.12 o 
  -2   5   4      158.38      157.42      3.24 o 
  -1   5   4      206.15      236.06      4.36 o 
   0   5   4        8.11       11.62      1.38 o 
   1   5   4      206.06      234.23      4.07 o 
   2   5   4      158.31      161.53      3.80 o 
   3   5   4        7.38        6.40      1.36 o 
   4   5   4      129.71      134.62      6.27 o 
   5   5   4      123.87      129.62      7.16 o 
   6   5   4       56.25       53.74      7.35 o 
   7   5   4       30.46       24.67      4.46 o 
   8   5   4        1.14        4.68      3.54 o 
   9   5   4        5.11        3.95      3.68 o 
  -9   6   4        0.19        1.15      3.35 o 
  -8   6   4        1.03        1.48      4.61 o 
  -7   6   4       32.55       32.88      7.73 o 
  -6   6   4       33.74       43.60      4.96 o 
  -5   6   4       18.87       22.68      2.41 o 
  -4   6   4        5.83        5.06      1.64 o 
  -3   6   4       37.08       37.77      2.64 o 
  -2   6   4       69.10       71.39      2.23 o 
  -1   6   4       34.17       36.27      2.04 o 
   0   6   4      104.31      101.19      2.76 o 
   1   6   4       34.18       33.98      1.98 o 
   2   6   4       69.01       74.29      4.52 o 
   3   6   4       37.07       38.71      2.58 o 
   4   6   4        5.84        4.45      1.95 o 
   5   6   4       18.84       26.32      2.99 o 
   6   6   4       33.68       39.90      5.00 o 
   7   6   4       32.55       28.52      4.78 o 
   8   6   4        1.03        1.54      3.18 o 
   9   6   4        0.19        2.36      3.62 o 
  -8   7   4       25.30       27.28      5.59 o 
  -7   7   4       13.78       17.67      3.98 o 
  -6   7   4        3.59        7.63      3.22 o 
  -5   7   4       26.94       29.21      3.50 o 
  -4   7   4      308.38      313.00      8.76 o 
  -3   7   4       22.80       19.11      2.10 o 
  -2   7   4        4.66        4.77      1.24 o 
  -1   7   4      227.55      216.81      4.14 o 
   0   7   4      154.96      143.57      3.16 o 
   1   7   4      227.40      228.19      4.44 o 
   2   7   4        4.65        3.31      1.51 o 
   3   7   4       22.81       20.02      2.29 o 
   4   7   4      308.29      313.45      6.72 o 
   5   7   4       26.93       36.36      3.43 o 
   6   7   4        3.58        2.74      2.81 o 
   7   7   4       13.78       11.89      3.91 o 
   8   7   4       25.31       26.96      5.00 o 
  -8   8   4        0.24        5.30      3.73 o 
  -7   8   4       21.18       24.99      5.16 o 
  -6   8   4       22.62       22.24      6.09 o 
  -5   8   4       12.18       16.69      2.97 o 
  -4   8   4       89.44       94.67      5.42 o 
  -3   8   4        0.32        1.78      1.48 o 
  -2   8   4       82.14       79.65      3.54 o 
  -1   8   4        6.48        5.23      1.61 o 
   0   8   4      178.45      180.79      3.75 o 
   1   8   4        6.49        9.73      1.41 o 
   2   8   4       82.08       76.75      3.75 o 
   3   8   4        0.32        0.46      1.51 o 
   4   8   4       89.42       87.73      4.70 o 
   5   8   4       12.18       14.84      2.26 o 
   6   8   4       22.58       28.20      3.65 o 
   7   8   4       21.18       25.69      4.96 o 
   8   8   4        0.24        5.96      3.93 o 
  -7   9   4        6.96        2.63      3.28 o 
  -6   9   4        0.44       -2.18      2.31 o 
  -5   9   4       73.20       74.28      6.59 o 
  -4   9   4       12.02       14.14      2.81 o 
  -3   9   4       43.20       37.25      3.89 o 
  -2   9   4       13.40       10.99      2.55 o 
  -1   9   4      159.80      155.92      4.79 o 
   0   9   4        0.52        0.16      1.27 o 
   1   9   4      159.83      161.26      4.19 o 
   2   9   4       13.41       13.26      2.15 o 
   3   9   4       43.23       45.93      4.18 o 
   4   9   4       11.99        8.03      3.56 o 
   5   9   4       73.22       81.65      6.83 o 
   6   9   4        0.44       -1.89      1.74 o 
   7   9   4        6.97        3.05      3.49 o 
  -6  10   4        9.64        8.93      3.11 o 
  -5  10   4       41.69       45.42      4.66 o 
  -4  10   4        9.41       14.24      2.88 o 
  -3  10   4      163.33      165.29      6.44 o 
  -2  10   4       34.75       31.44      2.90 o 
  -1  10   4      146.21      147.64      4.89 o 
   0  10   4        6.22        7.29      2.21 o 
   1  10   4      146.12      142.98      5.52 o 
   2  10   4       34.75       30.95      2.95 o 
   3  10   4      163.37      154.31      5.56 o 
   4  10   4        9.41       12.34      2.34 o 
   5  10   4       41.69       39.33      3.46 o 
   6  10   4        9.64       13.16      4.08 o 
  -5  11   4       29.69       32.13      4.06 o 
  -4  11   4        8.07        7.70      2.77 o 
  -3  11   4        2.61        1.39      2.12 o 
  -2  11   4       65.14       60.66      7.13 o 
  -1  11   4       24.99       24.36      5.72 o 
   0  11   4        0.23        0.99      2.80 o 
   1  11   4       24.99       24.38      3.95 o 
   2  11   4       65.13       58.54      9.05 o 
   3  11   4        2.61        3.85      2.00 o 
   4  11   4        8.06        7.30      2.82 o 
   5  11   4       29.70       30.95      3.40 o 
  -4  12   4        4.17        2.20      2.14 o 
  -3  12   4        2.12       -0.77      2.09 o 
  -2  12   4        1.80        2.27      2.27 o 
  -1  12   4        0.46        3.79      2.78 o 
   0  12   4        3.60        1.81      2.95 o 
   1  12   4        0.47        0.44      2.50 o 
   2  12   4        1.80        1.26      2.96 o 
   3  12   4        2.13        0.50      2.71 o 
   4  12   4        4.17        1.60      2.10 o 
  -1  13   4        6.44        7.77      5.65 o 
   0  13   4        4.73        4.84      4.39 o 
   1  13   4        6.44        4.24      3.10 o 
   1   0   5      926.67     1051.92     14.34 o 
   2   0   5      119.80      138.01      3.92 o 
   3   0   5       74.03       71.44      3.30 o 
   4   0   5       38.29       36.48      2.74 o 
   5   0   5       82.59       71.36      3.40 o 
   6   0   5       68.26       70.51      3.64 o 
   7   0   5       21.95       19.51      2.42 o 
   8   0   5       25.81       25.81      2.75 o 
   9   0   5        2.87        3.80      2.14 o 
  10   0   5        2.89        3.88      2.48 o 
 -10   1   5        1.35        2.06      2.10 o 
  -9   1   5        5.08        3.55      2.03 o 
  -8   1   5       21.19       16.46      3.04 o 
  -7   1   5        9.68        9.89      2.02 o 
  -6   1   5       65.52       59.96      3.40 o 
  -5   1   5       49.43       49.92      2.94 o 
  -4   1   5      235.48      239.51      5.91 o 
  -3   1   5      147.00      168.29      4.63 o 
  -2   1   5      491.68      499.76      8.69 o 
  -1   1   5      318.77      330.35      5.39 o 
   0   1   5      375.92      382.11      6.80 o 
   1   1   5      318.93      335.37      5.66 o 
   2   1   5      491.57      498.18      6.65 o 
   3   1   5      146.96      164.97      3.35 o 
   4   1   5      235.50      240.85      5.94 o 
   5   1   5       49.45       57.07      4.32 o 
   6   1   5       65.53       65.84      5.21 o 
   7   1   5        9.69       10.27      2.00 o 
   8   1   5       21.21       21.41      2.56 o 
   9   1   5        5.08        5.20      2.80 o 
  10   1   5        1.36       -0.95      2.92 o 
 -10   2   5        2.11        2.36      2.95 o 
  -9   2   5        0.21        2.02      1.86 o 
  -8   2   5        8.94        8.09      2.15 o 
  -7   2   5       23.83       20.94      2.47 o 
  -6   2   5       58.41       59.63      4.70 o 
  -5   2   5       45.29       38.50      2.67 o 
  -4   2   5       57.73       60.84      3.00 o 
  -3   2   5      540.40      584.72      9.70 o 
  -2   2   5       66.93       74.02      2.51 o 
  -1   2   5       69.57       66.30      1.89 o 
   0   2   5       18.73       15.36      1.73 o 
   1   2   5       69.61       69.93      4.32 o 
   2   2   5       66.79       71.69      3.15 o 
   3   2   5      540.68      557.13      7.74 o 
   4   2   5       57.77       56.14      3.27 o 
   5   2   5       45.26       37.72      2.54 o 
   6   2   5       58.47       64.78      4.85 o 
   7   2   5       23.87       20.49      2.37 o 
   8   2   5        8.96        8.61      3.87 o 
   9   2   5        0.21       -2.38      2.79 o 
  10   2   5        2.11        5.72      3.68 o 
  -9   3   5        7.18        8.97      3.37 o 
  -8   3   5        3.26        6.15      2.05 o 
  -7   3   5       77.78       79.36      4.08 o 
  -6   3   5       33.13       38.15      2.89 o 
  -5   3   5      300.61      297.43      6.19 o 
  -4   3   5      100.77      101.42      3.53 o 
  -3   3   5      517.11      528.07      7.75 o 
  -2   3   5      362.25      382.12      5.47 o 
  -1   3   5     1480.93     1548.86     15.33 o 
   0   3   5        6.21        2.49      1.01 o 
   1   3   5     1481.02     1558.70     19.66 o 
   2   3   5      362.02      386.53      5.66 o 
   3   3   5      517.13      544.90      7.34 o 
   4   3   5      100.64      111.22      4.12 o 
   5   3   5      300.59      305.80      5.88 o 
   6   3   5       33.13       31.32      2.52 o 
   7   3   5       77.74       82.02      6.30 o 
   8   3   5        3.25        6.54      3.25 o 
   9   3   5        7.19        3.66      3.47 o 
  -9   4   5       12.80        7.85     10.20 o 
  -8   4   5        1.41       -0.21      2.44 o 
  -7   4   5        5.78        3.21      3.55 o 
  -6   4   5      130.99      132.92      4.49 o 
  -5   4   5      190.78      173.71      4.69 o 
  -4   4   5      137.12      134.19      3.25 o 
  -3   4   5       31.39       30.98      1.91 o 
  -2   4   5      120.00      121.65      3.29 o 
  -1   4   5      267.85      276.64      4.45 o 
   0   4   5        0.22        1.58      1.16 o 
   1   4   5      267.72      266.26      4.74 o 
   2   4   5      119.98      122.43      3.17 o 
   3   4   5       31.38       32.09      2.02 o 
   4   4   5      137.09      144.39      6.50 o 
   5   4   5      190.79      175.69      4.28 o 
   6   4   5      130.99      138.25      7.71 o 
   7   4   5        5.77        7.03      3.34 o 
   8   4   5        1.42       -1.07      3.01 o 
   9   4   5       12.81        9.24      5.32 o 
  -9   5   5        9.53        8.52      4.00 o 
  -8   5   5       21.13       18.98      7.95 o 
  -7   5   5       19.39       15.75      3.64 o 
  -6   5   5        6.64        7.80      2.38 o 
  -5   5   5       38.77       39.24      2.71 o 
  -4   5   5      133.91      131.21      5.96 o 
  -3   5   5      295.03      284.21      4.98 o 
  -2   5   5       23.24       24.09      1.93 o 
  -1   5   5      135.34      160.33      3.79 o 
   0   5   5       49.03       40.81      2.36 o 
   1   5   5      135.40      159.78      5.03 o 
   2   5   5       23.19       21.54      1.84 o 
   3   5   5      294.98      293.46      7.62 o 
   4   5   5      133.89      132.26      3.89 o 
   5   5   5       38.77       33.54     10.70 o 
   6   5   5        6.65        8.94      3.45 o 
   7   5   5       19.38       24.83      4.61 o 
   8   5   5       21.12       21.30      4.73 o 
   9   5   5        9.52        5.61      7.46 o 
  -8   6   5        3.96        2.65      3.06 o 
  -7   6   5       37.77       30.97      4.61 o 
  -6   6   5       67.40       60.53      6.86 o 
  -5   6   5       78.59       75.16      7.04 o 
  -4   6   5       53.51       46.25      3.11 o 
  -3   6   5      115.97      107.63      4.71 o 
  -2   6   5       40.72       36.31      3.99 o 
  -1   6   5      295.20      295.17      5.48 o 
   0   6   5      155.61      147.28      3.91 o 
   1   6   5      295.28      296.43      5.07 o 
   2   6   5       40.72       45.54      3.96 o 
   3   6   5      115.98      107.63      3.80 o 
   4   6   5       53.49       45.92      2.93 o 
   5   6   5       78.65       74.66      4.50 o 
   6   6   5       67.38       72.48      9.11 o 
   7   6   5       37.78       35.28     17.66 o 
   8   6   5        3.96        6.22      3.82 o 
  -8   7   5       17.38       19.35      5.32 o 
  -7   7   5        9.18        3.67      4.99 o 
  -6   7   5       50.57       58.87      9.93 o 
  -5   7   5       69.10       68.45      7.34 o 
  -4   7   5       63.62       58.26      3.45 o 
  -3   7   5       34.48       27.23      2.50 o 
  -2   7   5      239.60      233.42      4.61 o 
  -1   7   5       34.09       33.72      2.12 o 
   0   7   5        3.78        3.15      1.28 o 
   1   7   5       34.10       33.28      2.64 o 
   2   7   5      239.49      225.21      5.34 o 
   3   7   5       34.44       32.81      2.66 o 
   4   7   5       63.62       60.54      3.47 o 
   5   7   5       69.09       72.07      4.70 o 
   6   7   5       50.54       41.32      5.37 o 
   7   7   5        9.18       17.23      4.38 o 
   8   7   5       17.39       17.19      4.88 o 
  -7   8   5       32.79       30.12      4.96 o 
  -6   8   5       36.79       35.31      7.46 o 
  -5   8   5       17.92       14.44      2.97 o 
  -4   8   5       20.58       23.49      3.16 o 
  -3   8   5       81.45       81.76      4.02 o 
  -2   8   5       23.20       28.42      2.85 o 
  -1   8   5       22.09       22.71      2.72 o 
   0   8   5        3.73        5.53      1.35 o 
   1   8   5       22.12       23.80      2.10 o 
   2   8   5       23.20       22.11      2.40 o 
   3   8   5       81.44       98.83      9.57 o 
   4   8   5       20.58       21.07      2.41 o 
   5   8   5       17.89       18.92      3.03 o 
   6   8   5       36.77       45.40      5.04 o 
   7   8   5       32.79       31.10      5.25 o 
  -7   9   5       13.03       10.75      4.07 o 
  -6   9   5        6.74        6.62      2.78 o 
  -5   9   5       92.80       99.31     10.68 o 
  -4   9   5        2.95        7.12      2.45 o 
  -3   9   5       25.29       23.48      3.10 o 
  -2   9   5       80.07       78.54      5.35 o 
  -1   9   5       78.10       69.89      4.53 o 
   0   9   5       26.41       29.82      2.24 o 
   1   9   5       78.01       79.21      3.10 o 
   2   9   5       80.10       84.87      4.15 o 
   3   9   5       25.31       28.02      2.96 o 
   4   9   5        2.96        2.19      2.45 o 
   5   9   5       92.75       88.92      5.70 o 
   6   9   5        6.75       12.50      3.04 o 
   7   9   5       13.03       12.39      3.17 o 
  -6  10   5        0.95        5.00      2.74 o 
  -5  10   5        5.62       11.55      3.06 o 
  -4  10   5        6.76        4.95      2.53 o 
  -3  10   5        4.04        3.47      2.26 o 
  -2  10   5        1.96        2.39      2.64 o 
  -1  10   5        4.01        2.56      1.64 o 
   0  10   5       14.98       19.09      3.00 o 
   1  10   5        4.02        0.37      1.87 o 
   2  10   5        1.96       -1.02      1.59 o 
   3  10   5        4.04        1.16      1.72 o 
   4  10   5        6.76        7.39      2.23 o 
   5  10   5        5.64        7.44      2.79 o 
   6  10   5        0.95        2.98      2.62 o 
  -5  11   5       22.96       23.85      3.91 o 
  -4  11   5        6.17        8.20      2.72 o 
  -3  11   5        0.16       -1.15      2.07 o 
  -2  11   5        0.32        0.94      1.75 o 
  -1  11   5        0.82       -0.07      1.97 o 
   0  11   5        2.55        3.48      2.61 o 
   1  11   5        0.83       -0.46      2.28 o 
   2  11   5        0.32        0.58      2.51 o 
   3  11   5        0.16        2.59      2.00 o 
   4  11   5        6.18        3.42      2.09 o 
   5  11   5       22.99       27.86      3.90 o 
  -3  12   5        1.56       -0.14      1.98 o 
  -2  12   5        2.39        0.16      2.19 o 
  -1  12   5        5.73        6.45      2.94 o 
   0  12   5       24.69       24.07      7.51 o 
   1  12   5        5.75        6.95      4.44 o 
   2  12   5        2.40       -3.06      2.29 o 
   3  12   5        1.56        5.62      3.95 o 
   0   0   6      337.60      403.05     10.02 o 
   1   0   6       16.80       17.30      1.90 o 
   2   0   6       36.64       39.09      2.71 o 
   3   0   6        3.74        3.55      1.54 o 
   4   0   6      412.09      429.75      8.71 o 
   5   0   6       13.97       18.12      2.14 o 
   6   0   6        0.00       -0.48      1.68 o 
   7   0   6        6.61        3.94      1.76 o 
   8   0   6       32.48       32.40      3.06 o 
   9   0   6        0.11       -1.82      1.77 o 
  -9   1   6        4.11        1.68      1.92 o 
  -8   1   6       22.66       18.77      2.53 o 
  -7   1   6       23.04       20.92      2.44 o 
  -6   1   6       58.83       48.54      3.22 o 
  -5   1   6       27.79       24.31      2.45 o 
  -4   1   6        2.73       -0.59      1.43 o 
  -3   1   6       33.43       37.46      2.75 o 
  -2   1   6      457.81      480.46     12.85 o 
  -1   1   6      670.50      724.02      9.73 o 
   0   1   6        2.13        5.54      1.37 o 
   1   1   6      670.62      711.38     17.34 o 
   2   1   6      458.05      486.55      7.51 o 
   3   1   6       33.46       38.77      1.81 o 
   4   1   6        2.73        1.00      0.99 o 
   5   1   6       27.82       30.44      3.00 o 
   6   1   6       58.90       59.96      3.44 o 
   7   1   6       23.06       23.19      2.51 o 
   8   1   6       22.66       24.62      2.72 o 
   9   1   6        4.11        0.78      2.23 o 
  -9   2   6       10.81       10.78      3.48 o 
  -8   2   6        7.25        9.72      2.27 o 
  -7   2   6       19.00       19.73      2.43 o 
  -6   2   6       12.67       11.84      2.11 o 
  -5   2   6      279.34      266.25      6.04 o 
  -4   2   6       56.36       50.18      3.49 o 
  -3   2   6       50.78       49.18      3.16 o 
  -2   2   6      581.38      563.41      8.35 o 
  -1   2   6     1142.08     1271.46     17.41 o 
   0   2   6       78.63       94.49      2.84 o 
   1   2   6     1142.32     1255.52     16.63 o 
   2   2   6      581.08      579.00      9.11 o 
   3   2   6       50.69       53.20      2.38 o 
   4   2   6       56.39       60.76      2.61 o 
   5   2   6      279.35      284.90     12.28 o 
   6   2   6       12.68       12.11      1.98 o 
   7   2   6       18.98       18.39      2.33 o 
   8   2   6        7.28       12.36      2.68 o 
   9   2   6       10.80       14.97      9.65 o 
  -9   3   6        3.04        0.06      2.40 o 
  -8   3   6        9.51        7.02      2.52 o 
  -7   3   6       30.67       27.68      3.22 o 
  -6   3   6       97.82       93.41      4.33 o 
  -5   3   6       52.30       47.84      3.11 o 
  -4   3   6       44.37       42.96      2.82 o 
  -3   3   6      165.14      169.79      4.26 o 
  -2   3   6      114.39      118.42      3.34 o 
  -1   3   6      183.92      180.32      4.04 o 
   0   3   6       10.17       13.18      1.50 o 
   1   3   6      184.05      186.37      4.86 o 
   2   3   6      114.44      115.87      2.76 o 
   3   3   6      165.10      171.41      6.32 o 
   4   3   6       44.38       51.23      2.82 o 
   5   3   6       52.32       48.61      3.52 o 
   6   3   6       97.84       85.09      5.21 o 
   7   3   6       30.68       26.52      3.19 o 
   8   3   6        9.51        7.15      3.41 o 
   9   3   6        3.04        2.49      3.31 o 
  -9   4   6        0.14        1.81      3.45 o 
  -8   4   6       25.01       26.98      7.79 o 
  -7   4   6      100.14      101.45      6.40 o 
  -6   4   6        8.82        8.88      1.91 o 
  -5   4   6        5.55        3.13      1.87 o 
  -4   4   6      189.52      183.60      4.05 o 
  -3   4   6      332.18      342.58      6.17 o 
  -2   4   6        9.25       10.48      1.54 o 
  -1   4   6      120.84      127.91      3.17 o 
   0   4   6       24.70       26.54      2.02 o 
   1   4   6      120.87      135.26      3.34 o 
   2   4   6        9.25        9.06      1.27 o 
   3   4   6      332.18      340.24      5.73 o 
   4   4   6      189.55      180.35      6.90 o 
   5   4   6        5.55        2.46      6.47 o 
   6   4   6        8.82        7.05      3.14 o 
   7   4   6      100.12      108.71      8.03 o 
   8   4   6       25.01       20.02      4.48 o 
   9   4   6        0.14        0.38      3.45 o 
  -8   5   6       12.54        4.26      3.05 o 
  -7   5   6       42.38       53.83      7.35 o 
  -6   5   6       69.92       67.07      4.47 o 
  -5   5   6       23.82       20.77      2.49 o 
  -4   5   6       64.67       68.16      3.48 o 
  -3   5   6       74.49       82.24      3.07 o 
  -2   5   6       23.52       19.50      2.56 o 
  -1   5   6       92.37       86.54      3.01 o 
   0   5   6      175.77      166.75      4.23 o 
   1   5   6       92.46       88.30      3.10 o 
   2   5   6       23.55       18.73      3.50 o 
   3   5   6       74.43       78.69      3.13 o 
   4   5   6       64.67       67.27      4.12 o 
   5   5   6       23.85       24.72      2.98 o 
   6   5   6       69.99       69.85      6.35 o 
   7   5   6       42.38       40.80      5.58 o 
   8   5   6       12.55       19.05      6.09 o 
  -8   6   6       42.84       37.22      6.53 o 
  -7   6   6       18.48       13.51      3.76 o 
  -6   6   6       21.84       25.54      4.14 o 
  -5   6   6       38.31       45.74      3.81 o 
  -4   6   6      132.56      129.23      5.34 o 
  -3   6   6       56.23       52.77      3.28 o 
  -2   6   6       36.85       39.97      2.55 o 
  -1   6   6        0.67        1.28      1.35 o 
   0   6   6       55.76       60.02      3.09 o 
   1   6   6        0.67        1.30      1.17 o 
   2   6   6       36.83       42.86      2.71 o 
   3   6   6       56.25       61.92      3.22 o 
   4   6   6      132.64      130.54      5.49 o 
   5   6   6       38.30       44.32      4.27 o 
   6   6   6       21.81       23.59      4.73 o 
   7   6   6       18.51       22.36      4.65 o 
   8   6   6       42.85       37.99      5.81 o 
  -8   7   6        3.05        7.89      3.76 o 
  -7   7   6       31.33       23.21      4.46 o 
  -6   7   6       59.34       69.59      7.35 o 
  -5   7   6       61.67       64.88      5.93 o 
  -4   7   6       69.11       56.67      3.58 o 
  -3   7   6      210.42      218.47      8.45 o 
  -2   7   6       52.84       49.28      3.17 o 
  -1   7   6      417.04      425.40      7.34 o 
   0   7   6       75.27       71.34      3.03 o 
   1   7   6      417.05      405.87      6.99 o 
   2   7   6       52.86       51.35      3.33 o 
   3   7   6      210.51      213.51      7.26 o 
   4   7   6       69.14       61.67      4.35 o 
   5   7   6       61.69       61.57      4.55 o 
   6   7   6       59.35       55.75      4.55 o 
   7   7   6       31.38       36.96      5.54 o 
   8   7   6        3.06        1.10      3.64 o 
  -7   8   6        1.45        3.07      3.18 o 
  -6   8   6        1.23        0.66      2.87 o 
  -5   8   6      117.19      128.95      8.22 o 
  -4   8   6        2.97        3.45      2.78 o 
  -3   8   6       76.68       75.05      4.04 o 
  -2   8   6        0.23        0.10      1.54 o 
  -1   8   6      162.85      151.74      4.51 o 
   0   8   6      148.40      145.05      4.77 o 
   1   8   6      162.95      154.83      4.11 o 
   2   8   6        0.23       -0.50      1.50 o 
   3   8   6       76.62       79.56      5.48 o 
   4   8   6        2.96        1.26      2.65 o 
   5   8   6      117.21      111.48      6.18 o 
   6   8   6        1.23        3.40      2.43 o 
   7   8   6        1.45        2.70      3.37 o 
  -6   9   6        2.02        1.63      3.35 o 
  -5   9   6        5.21        7.49      3.22 o 
  -4   9   6       23.90       22.50      3.37 o 
  -3   9   6       13.35       15.03      2.88 o 
  -2   9   6        8.24        7.87      1.92 o 
  -1   9   6        5.65        8.12      1.86 o 
   0   9   6        2.66        1.20      1.34 o 
   1   9   6        5.64        6.33      1.45 o 
   2   9   6        8.25        7.82      1.90 o 
   3   9   6       13.35       17.14      2.91 o 
   4   9   6       23.89       20.49      3.34 o 
   5   9   6        5.19       10.73      2.94 o 
   6   9   6        2.02        0.73      2.34 o 
  -5  10   6       31.00       32.19      4.25 o 
  -4  10   6       12.03       10.19      2.82 o 
  -3  10   6        1.52       -1.05      2.11 o 
  -2  10   6        6.86        5.44      2.35 o 
  -1  10   6        5.67        5.13      1.91 o 
   0  10   6        0.00        0.67      1.55 o 
   1  10   6        5.67        3.32      2.00 o 
   2  10   6        6.87        6.54      2.04 o 
   3  10   6        1.51       -0.65      1.69 o 
   4  10   6       12.03       13.24      3.97 o 
   5  10   6       31.00       32.08      4.06 o 
  -4  11   6        8.97        7.57      2.88 o 
  -3  11   6        0.09       -2.27      2.03 o 
  -2  11   6        6.65        4.92      2.01 o 
  -1  11   6        2.29        0.54      3.75 o 
   0  11   6        2.13        1.39      6.09 o 
   1  11   6        2.29        2.78      3.45 o 
   2  11   6        6.66        4.86      2.92 o 
   3  11   6        0.09        0.31      3.96 o 
   4  11   6        8.97       10.19      3.05 o 
  -2  12   6        0.92        4.31      2.53 o 
  -1  12   6        1.86       -0.12      2.48 o 
   0  12   6        0.03        1.35      2.75 o 
   1  12   6        1.86        0.57      5.59 o 
   2  12   6        0.92       -1.54      3.13 o 
   1   0   7        6.21        3.25      1.37 o 
   2   0   7       75.73       69.78      3.68 o 
   3   0   7       17.87       19.43      2.39 o 
   4   0   7       73.95       85.72      8.98 o 
   5   0   7        0.07       -0.53      1.74 o 
   6   0   7       11.03       13.45      2.20 o 
   7   0   7        0.84        2.33      1.80 o 
   8   0   7       94.69      100.20      7.95 o 
   9   0   7        1.59       -1.28      2.18 o 
  -9   1   7       10.75       12.57      2.57 o 
  -8   1   7       35.71       41.57      3.43 o 
  -7   1   7       44.88       45.12      6.27 o 
  -6   1   7       49.06       46.18      3.26 o 
  -5   1   7       21.82       27.91      3.25 o 
  -4   1   7       83.50       93.73      4.74 o 
  -3   1   7      198.49      198.37      9.25 o 
  -2   1   7      140.90      139.86      3.95 o 
  -1   1   7        9.88       12.12      1.59 o 
   0   1   7        4.51        8.99      2.69 o 
   1   1   7        9.86       15.23      2.35 o 
   2   1   7      140.83      131.55      5.71 o 
   3   1   7      198.53      188.65      6.80 o 
   4   1   7       83.53       94.12      6.01 o 
   5   1   7       21.79       18.94      3.07 o 
   6   1   7       49.03       46.87      3.29 o 
   7   1   7       44.86       44.07      3.33 o 
   8   1   7       35.77       38.87      3.28 o 
   9   1   7       10.76        9.05      2.93 o 
  -9   2   7        7.25        4.23      2.14 o 
  -8   2   7       15.28       11.65      2.38 o 
  -7   2   7        4.86        7.15      2.03 o 
  -6   2   7       78.72       92.66     10.99 o 
  -5   2   7       19.83       19.92      2.30 o 
  -4   2   7       15.17       17.08      2.45 o 
  -3   2   7       37.72       35.96      2.49 o 
  -2   2   7      112.65      101.60      3.43 o 
  -1   2   7       52.20       63.42      3.56 o 
   0   2   7      114.37      112.77      4.04 o 
   1   2   7       52.30       60.36      2.97 o 
   2   2   7      112.76      113.35      3.54 o 
   3   2   7       37.70       38.84      2.49 o 
   4   2   7       15.16       16.14      5.49 o 
   5   2   7       19.80       24.80      4.76 o 
   6   2   7       78.79       88.45      4.55 o 
   7   2   7        4.85        4.97      1.84 o 
   8   2   7       15.27       16.84      3.30 o 
   9   2   7        7.24       10.86      4.01 o 
  -9   3   7        4.91        6.66      2.62 o 
  -8   3   7        8.66        9.26      2.24 o 
  -7   3   7       88.75       86.21      4.53 o 
  -6   3   7       40.79       42.37      3.74 o 
  -5   3   7        5.58        7.44      1.82 o 
  -4   3   7       93.43       95.28      3.92 o 
  -3   3   7       61.41       65.14      3.24 o 
  -2   3   7       18.44       19.73      2.28 o 
  -1   3   7      103.06      103.49      4.35 o 
   0   3   7        1.80        0.41      0.98 o 
   1   3   7      103.05      103.91      4.26 o 
   2   3   7       18.42       18.85      1.36 o 
   3   3   7       61.43       69.69      3.35 o 
   4   3   7       93.44       94.84     12.68 o 
   5   3   7        5.58        1.38      2.72 o 
   6   3   7       40.79       38.68      2.92 o 
   7   3   7       88.73       90.42      9.93 o 
   8   3   7        8.67        8.69      3.68 o 
   9   3   7        4.91        4.04      3.43 o 
  -8   4   7       63.44       61.58      4.95 o 
  -7   4   7       37.92       41.70      3.38 o 
  -6   4   7       16.32       16.99      2.33 o 
  -5   4   7      125.60      127.49      5.58 o 
  -4   4   7       73.18       67.55      3.74 o 
  -3   4   7       17.81       17.63      2.41 o 
  -2   4   7       10.85       10.49      2.66 o 
  -1   4   7       65.89       68.92      3.10 o 
   0   4   7      308.74      314.81      7.46 o 
   1   4   7       65.94       65.96      3.95 o 
   2   4   7       10.82       11.15      1.45 o 
   3   4   7       17.85       16.82      2.91 o 
   4   4   7       73.16       75.16      4.66 o 
   5   4   7      125.61      124.35      9.27 o 
   6   4   7       16.33       15.11      4.39 o 
   7   4   7       37.96       41.80      7.84 o 
   8   4   7       63.45       59.32     18.16 o 
  -8   5   7       22.44       21.34      5.16 o 
  -7   5   7       39.47       46.05      4.84 o 
  -6   5   7       22.52       24.27      3.14 o 
  -5   5   7       17.80       18.37      2.26 o 
  -4   5   7      114.17      113.34      9.15 o 
  -3   5   7      191.40      192.03      5.02 o 
  -2   5   7        3.86        3.01      1.49 o 
  -1   5   7      237.83      233.27      5.70 o 
   0   5   7       39.79       41.64      2.69 o 
   1   5   7      237.73      230.40      4.90 o 
   2   5   7        3.86        4.38      1.39 o 
   3   5   7      191.49      195.26      5.86 o 
   4   5   7      114.15      119.94      5.54 o 
   5   5   7       17.80       23.36      4.19 o 
   6   5   7       22.52       28.13      4.71 o 
   7   5   7       39.51       34.74      5.39 o 
   8   5   7       22.44       30.21     10.31 o 
  -8   6   7        5.06        6.48      3.37 o 
  -7   6   7       19.02       29.20      4.75 o 
  -6   6   7       87.53       81.22      5.27 o 
  -5   6   7       32.88       31.41      3.43 o 
  -4   6   7       71.42       66.18      4.44 o 
  -3   6   7      100.73       98.53      4.34 o 
  -2   6   7       67.64       62.87      3.35 o 
  -1   6   7      350.11      342.02      5.93 o 
   0   6   7        2.81        0.64      1.63 o 
   1   6   7      350.13      333.73      7.95 o 
   2   6   7       67.67       66.04      3.25 o 
   3   6   7      100.65      106.16      5.52 o 
   4   6   7       71.46       69.85      4.47 o 
   5   6   7       32.89       38.14      6.75 o 
   6   6   7       87.55       85.70      7.37 o 
   7   6   7       19.03       21.61     10.09 o 
   8   6   7        5.06        5.86      3.76 o 
  -7   7   7       14.77       17.84      4.07 o 
  -6   7   7       20.69       19.61      4.07 o 
  -5   7   7        2.82       -0.20      2.48 o 
  -4   7   7        9.87        6.37      2.94 o 
  -3   7   7      112.65      110.22      4.65 o 
  -2   7   7       77.13       81.39      4.72 o 
  -1   7   7       55.82       49.87      2.72 o 
   0   7   7       10.57        6.37      1.85 o 
   1   7   7       55.74       50.71      2.77 o 
   2   7   7       77.19       71.71      3.58 o 
   3   7   7      112.70      117.99      5.40 o 
   4   7   7        9.88       11.08      2.58 o 
   5   7   7        2.82        0.40      2.13 o 
   6   7   7       20.69       21.45      4.50 o 
   7   7   7       14.76       17.33      4.69 o 
  -7   8   7        2.78        9.77      3.69 o 
  -6   8   7       12.43       16.12      4.94 o 
  -5   8   7       79.42       86.47      7.22 o 
  -4   8   7      103.50      112.04      6.40 o 
  -3   8   7       40.15       33.90      2.97 o 
  -2   8   7       71.16       54.59      3.47 o 
  -1   8   7      121.79      124.35      4.34 o 
   0   8   7        8.21        6.84      1.60 o 
   1   8   7      121.77      128.59      4.70 o 
   2   8   7       71.20       61.09      3.51 o 
   3   8   7       40.17       33.83      3.56 o 
   4   8   7      103.51      108.23      7.61 o 
   5   8   7       79.41       86.60      5.57 o 
   6   8   7       12.45       16.99      4.53 o 
   7   8   7        2.79        2.25      3.41 o 
  -6   9   7        9.40       10.81      3.76 o 
  -5   9   7       23.04       19.40      3.56 o 
  -4   9   7        1.22       -1.33      3.93 o 
  -3   9   7       66.08       65.40      4.99 o 
  -2   9   7       23.39       26.21      4.30 o 
  -1   9   7       31.94       28.04      2.69 o 
   0   9   7       45.62       44.16      2.82 o 
   1   9   7       31.98       28.55      2.41 o 
   2   9   7       23.42       25.35      3.22 o 
   3   9   7       66.02       63.99      4.71 o 
   4   9   7        1.21       -0.79      2.86 o 
   5   9   7       23.06       25.48      3.65 o 
   6   9   7        9.41        5.66      3.73 o 
  -5  10   7        4.41        2.77      3.48 o 
  -4  10   7        7.14        9.01      2.87 o 
  -3  10   7        6.35        4.41      4.88 o 
  -2  10   7       11.51       17.54      3.04 o 
  -1  10   7        0.42       -1.72      1.53 o 
   0  10   7        0.50       -0.51      1.79 o 
   1  10   7        0.42        2.40      1.94 o 
   2  10   7       11.51       15.50      3.56 o 
   3  10   7        6.35        5.45      2.58 o 
   4  10   7        7.14        4.42      2.61 o 
   5  10   7        4.41        0.89      2.51 o 
  -3  11   7       16.49       23.79      3.64 o 
  -2  11   7        6.96        7.11      2.22 o 
  -1  11   7       18.95       20.61      3.17 o 
   0  11   7        0.28        3.01      2.24 o 
   1  11   7       18.98       22.64      4.01 o 
   2  11   7        6.97       -0.22      3.95 o 
   3  11   7       16.49       22.51      4.34 o 
   0   0   8      294.98      281.20     11.98 o 
   1   0   8       16.71       15.73      2.31 o 
   2   0   8       38.02       32.74      3.14 o 
   3   0   8       33.43       31.89      3.03 o 
   4   0   8        6.63        6.66      2.13 o 
   5   0   8       67.55       69.36      4.54 o 
   6   0   8      207.85      197.17      6.46 o 
   7   0   8        7.36        8.01      2.11 o 
   8   0   8        0.07       -0.12      1.85 o 
   9   0   8       52.85       61.82      5.12 o 
  -8   1   8       77.41       84.10      5.65 o 
  -7   1   8       20.20       24.98      3.91 o 
  -6   1   8       51.45       53.09      3.57 o 
  -5   1   8       27.96       26.20      3.01 o 
  -4   1   8      105.73      101.59      4.85 o 
  -3   1   8        4.26        2.37      1.76 o 
  -2   1   8       69.73       71.73      3.49 o 
  -1   1   8       24.93       24.87      2.60 o 
   0   1   8       11.01       10.42      2.00 o 
   1   1   8       24.99       28.02      2.82 o 
   2   1   8       69.76       72.19      5.20 o 
   3   1   8        4.25        5.07      1.91 o 
   4   1   8      105.67      102.51      5.85 o 
   5   1   8       27.93       25.32      3.02 o 
   6   1   8       51.45       48.28      3.38 o 
   7   1   8       20.19       17.18      2.99 o 
   8   1   8       77.41       78.08      5.40 o 
  -8   2   8        9.80       13.59      2.59 o 
  -7   2   8        3.87        2.00      1.80 o 
  -6   2   8       26.30       25.71      2.70 o 
  -5   2   8       34.61       31.98      3.25 o 
  -4   2   8      173.35      171.96      5.86 o 
  -3   2   8        3.75        5.02      1.60 o 
  -2   2   8      275.47      263.45      5.87 o 
  -1   2   8       68.26       68.79      5.84 o 
   0   2   8      195.36      189.73      5.60 o 
   1   2   8       68.22       69.38      3.97 o 
   2   2   8      275.46      263.83      8.66 o 
   3   2   8        3.76        0.24      2.23 o 
   4   2   8      173.24      162.80      6.31 o 
   5   2   8       34.62       40.42      3.59 o 
   6   2   8       26.31       28.00      8.95 o 
   7   2   8        3.87       -0.38      2.12 o 
   8   2   8        9.80       11.79      2.93 o 
  -8   3   8        5.35        9.29      2.33 o 
  -7   3   8       47.55       50.29      3.69 o 
  -6   3   8       19.50       18.91      2.73 o 
  -5   3   8        1.09        0.19      1.33 o 
  -4   3   8       20.92       24.73      2.38 o 
  -3   3   8       11.88       10.85      1.88 o 
  -2   3   8       91.68       95.78      4.86 o 
  -1   3   8        8.59        8.96      2.00 o 
   0   3   8        0.42        0.59      1.31 o 
   1   3   8        8.62       11.02      1.95 o 
   2   3   8       91.63       92.19      3.93 o 
   3   3   8       11.88        4.76      2.94 o 
   4   3   8       20.96       19.93      3.87 o 
   5   3   8        1.09       -0.24      2.47 o 
   6   3   8       19.49       18.76      4.15 o 
   7   3   8       47.57       45.43      5.80 o 
   8   3   8        5.35        2.06      3.21 o 
  -8   4   8        0.12       -1.35      2.20 o 
  -7   4   8       17.25       18.16      3.50 o 
  -6   4   8        6.03        6.42      1.98 o 
  -5   4   8       22.03       20.95      2.44 o 
  -4   4   8       10.00        9.45      1.83 o 
  -3   4   8       37.34       43.69      3.43 o 
  -2   4   8        8.49        6.42      2.00 o 
  -1   4   8       10.09       11.48      1.68 o 
   0   4   8       42.64       41.67      2.74 o 
   1   4   8       10.08        9.90      2.02 o 
   2   4   8        8.49        3.15      1.91 o 
   3   4   8       37.27       43.34      4.68 o 
   4   4   8        9.98        5.15      2.95 o 
   5   4   8       22.03       23.41      4.04 o 
   6   4   8        6.02        2.60      4.11 o 
   7   4   8       17.23       17.24      8.88 o 
   8   4   8        0.12       -4.24      2.82 o 
  -8   5   8        1.20        0.25      2.91 o 
  -7   5   8        8.21        4.19      2.49 o 
  -6   5   8      134.78      141.03     12.47 o 
  -5   5   8       81.95       88.22      4.43 o 
  -4   5   8       11.18       11.68      2.38 o 
  -3   5   8       18.79       21.21      3.32 o 
  -2   5   8       68.88       68.99      4.50 o 
  -1   5   8       32.94       34.76      2.43 o 
   0   5   8       88.94       78.69      3.74 o 
   1   5   8       32.94       40.74      2.55 o 
   2   5   8       68.87       65.58      4.48 o 
   3   5   8       18.81       15.64      3.53 o 
   4   5   8       11.20       15.09      5.26 o 
   5   5   8       81.94       90.51      7.17 o 
   6   5   8      134.77      153.70      9.64 o 
   7   5   8        8.24       -0.55      3.26 o 
   8   5   8        1.20        8.03      5.15 o 
  -7   6   8       18.41       19.82      5.65 o 
  -6   6   8       13.78       19.69      3.17 o 
  -5   6   8        6.25        4.80      2.31 o 
  -4   6   8      107.60      128.02      6.56 o 
  -3   6   8      153.50      162.15      5.93 o 
  -2   6   8       52.29       45.32      3.13 o 
  -1   6   8      120.12      119.27      4.47 o 
   0   6   8        9.85        6.95      2.89 o 
   1   6   8      120.02      116.19      4.81 o 
   2   6   8       52.32       54.98      3.87 o 
   3   6   8      153.51      141.78      5.41 o 
   4   6   8      107.57      112.50      7.60 o 
   5   6   8        6.25        4.72      3.51 o 
   6   6   8       13.80       14.10      4.06 o 
   7   6   8       18.40       16.95      4.72 o 
  -7   7   8        4.64        3.14      3.13 o 
  -6   7   8        3.36        2.97      3.13 o 
  -5   7   8        0.98        0.55      1.96 o 
  -4   7   8      105.59       94.31      5.59 o 
  -3   7   8      157.76      165.61      5.35 o 
  -2   7   8       58.76       60.93      4.27 o 
  -1   7   8      139.66      135.41      4.09 o 
   0   7   8       74.66       62.39      3.54 o 
   1   7   8      139.68      148.07      8.54 o 
   2   7   8       58.78       54.60      4.05 o 
   3   7   8      157.69      162.28      7.51 o 
   4   7   8      105.60      103.40     21.84 o 
   5   7   8        0.97       -3.35      3.02 o 
   6   7   8        3.36       -0.09      3.13 o 
   7   7   8        4.62       -4.11      3.33 o 
  -6   8   8        5.41        6.01      3.59 o 
  -5   8   8        3.95        2.73      3.14 o 
  -4   8   8        6.02        4.40      2.04 o 
  -3   8   8       24.29       20.79      2.67 o 
  -2   8   8      104.32       91.58      4.54 o 
  -1   8   8       82.88       98.09      6.35 o 
   0   8   8       59.90       51.02      4.90 o 
   1   8   8       82.80       88.37      4.99 o 
   2   8   8      104.36       98.86      6.26 o 
   3   8   8       24.29       20.38      3.14 o 
   4   8   8        6.00        8.57      3.45 o 
   5   8   8        3.96       -4.24      2.83 o 
   6   8   8        5.41        2.29      3.45 o 
  -5   9   8       22.80       22.61      4.57 o 
  -4   9   8        6.83        5.01      3.30 o 
  -3   9   8        4.61        2.20      2.15 o 
  -2   9   8       19.94       17.79      2.86 o 
  -1   9   8        6.92        4.24      1.89 o 
   0   9   8        1.23       -2.88      2.66 o 
   1   9   8        6.92        1.32      2.48 o 
   2   9   8       19.94       12.08      2.80 o 
   3   9   8        4.62        4.25      2.44 o 
   4   9   8        6.84        4.11      2.60 o 
   5   9   8       22.80       26.76     11.19 o 
  -4  10   8        9.04        6.61      2.79 o 
  -3  10   8        4.07        4.58      2.53 o 
  -2  10   8        9.84        7.65      2.85 o 
  -1  10   8        3.01        3.95      1.64 o 
   0  10   8       11.49       11.47      2.20 o 
   1  10   8        3.00        7.35      4.39 o 
   2  10   8        9.88        2.33      2.93 o 
   3  10   8        4.08       -0.20      2.36 o 
   4  10   8        9.05       13.43      3.19 o 
  -2  11   8       19.56       26.57      3.58 o 
  -1  11   8        7.80        7.32      2.55 o 
   0  11   8       10.32       15.06      3.95 o 
   1  11   8        7.81        9.54      4.83 o 
   2  11   8       19.55       23.47      6.58 o 
   1   0   9        2.48        6.38      2.35 o 
   2   0   9      320.64      310.98      7.86 o 
   3   0   9        2.73        3.69      1.98 o 
   4   0   9        1.02        2.26      1.97 o 
   5   0   9        4.23        7.71      2.68 o 
   6   0   9      150.80      143.41      7.69 o 
   7   0   9       18.68       29.41      3.36 o 
   8   0   9       17.18       19.70      3.38 o 
  -8   1   9       29.85       30.08      3.29 o 
  -7   1   9        1.35        2.68      1.85 o 
  -6   1   9       15.83       17.82      2.55 o 
  -5   1   9       37.32       40.19      5.93 o 
  -4   1   9      272.59      282.46      7.80 o 
  -3   1   9       53.44       54.12      3.35 o 
  -2   1   9      267.81      262.82     11.74 o 
  -1   1   9       38.27       43.50      4.50 o 
   0   1   9      211.29      207.97      7.77 o 
   1   1   9       38.24       40.86      3.47 o 
   2   1   9      267.76      269.09     11.68 o 
   3   1   9       53.44       45.73      4.87 o 
   4   1   9      272.56      260.22      7.48 o 
   5   1   9       37.30       39.23      3.68 o 
   6   1   9       15.84       17.44      4.86 o 
   7   1   9        1.34        2.78      1.88 o 
   8   1   9       29.84       28.40      4.68 o 
  -8   2   9        4.07        2.07      1.95 o 
  -7   2   9       14.88       13.25      2.45 o 
  -6   2   9       91.05       93.44      8.06 o 
  -5   2   9        0.03        2.36      2.00 o 
  -4   2   9       93.85       92.01      4.35 o 
  -3   2   9       19.31       17.48      2.58 o 
  -2   2   9      102.95      104.50      5.20 o 
  -1   2   9       13.64       16.21      3.05 o 
   0   2   9      152.39      148.08      5.32 o 
   1   2   9       13.62       14.75      2.48 o 
   2   2   9      102.94       98.01     10.81 o 
   3   2   9       19.29       19.10      3.59 o 
   4   2   9       93.94       97.42     12.29 o 
   5   2   9        0.03       -2.04      1.65 o 
   6   2   9       91.06       98.42      5.66 o 
   7   2   9       14.87       19.00      3.19 o 
   8   2   9        4.08        5.67      3.68 o 
  -8   3   9        9.45        9.75      2.45 o 
  -7   3   9       12.69       10.30      3.34 o 
  -6   3   9       20.40       18.32      2.51 o 
  -5   3   9       34.53       40.66      3.66 o 
  -4   3   9       51.22       52.94      3.45 o 
  -3   3   9        9.46        7.83      1.91 o 
  -2   3   9      307.32      319.86      8.08 o 
  -1   3   9       20.84       21.64      2.79 o 
   0   3   9      392.04      372.85      8.70 o 
   1   3   9       20.84       27.08      2.38 o 
   2   3   9      307.32      319.69     21.37 o 
   3   3   9        9.43        9.15      3.13 o 
   4   3   9       51.28       55.52      6.75 o 
   5   3   9       34.53       33.32      4.73 o 
   6   3   9       20.41       26.35      4.84 o 
   7   3   9       12.71       13.45      4.14 o 
   8   3   9        9.47        4.01      3.71 o 
  -7   4   9       35.03       42.52      3.61 o 
  -6   4   9       42.70       50.46      5.84 o 
  -5   4   9        5.62        5.01      1.90 o 
  -4   4   9       56.79       52.22      3.56 o 
  -3   4   9       53.36       50.79      3.86 o 
  -2   4   9      222.64      206.91      6.49 o 
  -1   4   9       46.82       44.82      3.15 o 
   0   4   9      296.89      299.28      6.44 o 
   1   4   9       46.82       50.12      3.50 o 
   2   4   9      222.58      232.84      8.66 o 
   3   4   9       53.35       53.37      5.23 o 
   4   4   9       56.85       60.63      5.78 o 
   5   4   9        5.61        7.12      3.43 o 
   6   4   9       42.69       41.38      5.60 o 
   7   4   9       35.04       38.76      7.73 o 
  -7   5   9        6.87        2.62      2.48 o 
  -6   5   9        0.76        1.33      1.86 o 
  -5   5   9       12.95       12.27      3.16 o 
  -4   5   9       60.34       55.65      8.01 o 
  -3   5   9       88.77       96.95      4.86 o 
  -2   5   9       29.14       34.04      4.74 o 
  -1   5   9       35.99       30.80      2.47 o 
   0   5   9       45.30       45.81      3.10 o 
   1   5   9       36.01       31.38      4.15 o 
   2   5   9       29.15       27.80      4.15 o 
   3   5   9       88.68       86.19      6.86 o 
   4   5   9       60.35       61.80      5.97 o 
   5   5   9       12.95       12.88      7.24 o 
   6   5   9        0.76        4.84      4.11 o 
   7   5   9        6.86        6.86     10.36 o 
  -7   6   9        4.28        9.58      5.65 o 
  -6   6   9       12.15       11.53      3.86 o 
  -5   6   9        8.15       10.87      2.71 o 
  -4   6   9       37.07       35.28      3.74 o 
  -3   6   9        6.42        5.01      2.71 o 
  -2   6   9       37.58       30.20      2.77 o 
  -1   6   9       17.88       16.99      2.45 o 
   0   6   9      114.02      102.93      8.42 o 
   1   6   9       17.89       18.59      2.67 o 
   2   6   9       37.60       35.22      4.94 o 
   3   6   9        6.42        8.45      3.62 o 
   4   6   9       37.08       38.36     10.48 o 
   5   6   9        8.16        8.15      3.68 o 
   6   6   9       12.16       13.41      4.06 o 
   7   6   9        4.28        7.80      4.07 o 
  -6   7   9       10.01        5.16      3.31 o 
  -5   7   9       17.15       18.16      3.15 o 
  -4   7   9        0.46        0.02      2.05 o 
  -3   7   9       68.40       67.21      4.42 o 
  -2   7   9       77.30       60.32      4.43 o 
  -1   7   9       54.87       60.03      4.29 o 
   0   7   9       47.54       41.23      2.79 o 
   1   7   9       54.83       66.94      4.44 o 
   2   7   9       77.29       76.01      4.74 o 
   3   7   9       68.39       69.80     11.14 o 
   4   7   9        0.46       -1.47      2.94 o 
   5   7   9       17.15       10.14      5.59 o 
   6   7   9        9.99        9.60      3.97 o 
  -5   8   9       19.52       26.96      5.26 o 
  -4   8   9        3.17        3.02      2.24 o 
  -3   8   9        3.20        1.48      1.82 o 
  -2   8   9        2.32        5.58      2.23 o 
  -1   8   9       40.86       35.26      3.05 o 
   0   8   9        0.02        1.89      2.04 o 
   1   8   9       40.87       39.26      5.04 o 
   2   8   9        2.32        3.12      2.24 o 
   3   8   9        3.20        6.58      3.33 o 
   4   8   9        3.16        2.83      3.78 o 
   5   8   9       19.53       20.50      4.48 o 
  -4   9   9       24.78       31.68      5.24 o 
  -3   9   9       29.45       28.36      3.25 o 
  -2   9   9        0.68        0.10      1.70 o 
  -1   9   9        5.21        5.58      3.34 o 
   0   9   9       10.97       12.02      4.28 o 
   1   9   9        5.20        2.34      3.51 o 
   2   9   9        0.68       -2.23      2.03 o 
   3   9   9       29.43       36.93      5.07 o 
   4   9   9       24.80       26.90      4.90 o 
  -3  10   9        3.64        1.73      3.96 o 
  -2  10   9        2.78        2.43      2.48 o 
  -1  10   9        5.28        8.21      2.15 o 
   0  10   9       13.05        6.48      2.53 o 
   1  10   9        5.28        0.22      3.84 o 
   2  10   9        2.78        4.10      3.02 o 
   3  10   9        3.64        5.20      3.36 o 
   0   0  10        6.18       10.97      4.28 o 
   1   0  10       11.93       10.53      2.59 o 
   2   0  10      193.34      206.07      6.72 o 
   3   0  10        8.98        6.93      2.55 o 
   4   0  10       28.51       30.69      3.44 o 
   5   0  10       49.60       47.48      4.08 o 
   6   0  10       60.92       59.74      4.73 o 
   7   0  10       12.97       18.79      2.81 o 
  -7   1  10        1.67        2.22      1.96 o 
  -6   1  10       25.15       26.04      4.10 o 
  -5   1  10        0.16       -2.53      1.69 o 
  -4   1  10      119.53      106.15      7.36 o 
  -3   1  10       35.00       33.97      4.04 o 
  -2   1  10      134.03      124.88      5.48 o 
  -1   1  10      110.51      104.34      6.86 o 
   0   1  10       90.88      104.64      6.79 o 
   1   1  10      110.41      124.78      5.56 o 
   2   1  10      134.07      133.38      5.79 o 
   3   1  10       35.00       28.77      4.20 o 
   4   1  10      119.56      137.65      8.29 o 
   5   1  10        0.17        1.47      2.01 o 
   6   1  10       25.17       23.29      3.34 o 
   7   1  10        1.67       -1.04      1.78 o 
  -7   2  10        5.24        6.11      2.26 o 
  -6   2  10       35.55       27.66      2.98 o 
  -5   2  10       15.12       17.22      2.38 o 
  -4   2  10      114.43      116.95      5.07 o 
  -3   2  10        6.39        5.34      1.84 o 
  -2   2  10      346.89      333.87     10.55 o 
  -1   2  10       51.99       60.13      9.60 o 
   0   2  10      969.96      996.57     16.84 o 
   1   2  10       51.99       48.19      3.99 o 
   2   2  10      346.89      362.36     13.08 o 
   3   2  10        6.38       10.50      3.15 o 
   4   2  10      114.50      108.48     13.39 o 
   5   2  10       15.15        9.40      3.45 o 
   6   2  10       35.54       32.99      3.81 o 
   7   2  10        5.25        7.20      5.80 o 
  -7   3  10       16.04       16.70      2.70 o 
  -6   3  10        5.12        3.99      1.97 o 
  -5   3  10        8.58        6.88      1.98 o 
  -4   3  10      164.51      169.94      5.36 o 
  -3   3  10      100.67      102.11      5.51 o 
  -2   3  10       95.01      106.24      5.60 o 
  -1   3  10       54.16       58.89      5.28 o 
   0   3  10      819.58      815.85     14.74 o 
   1   3  10       54.12       53.41      8.01 o 
   2   3  10       94.96      102.42     14.54 o 
   3   3  10      100.71      103.61     15.47 o 
   4   3  10      164.54      185.94      8.63 o 
   5   3  10        8.58        3.66      3.10 o 
   6   3  10        5.13        1.77      3.11 o 
   7   3  10       16.05       18.54      4.52 o 
  -7   4  10       15.23       10.16      2.50 o 
  -6   4  10       14.13       14.49      2.57 o 
  -5   4  10       47.23       52.32      4.36 o 
  -4   4  10       15.02       10.54      3.40 o 
  -3   4  10       41.76       38.40      3.63 o 
  -2   4  10       60.73       65.89      5.45 o 
  -1   4  10       81.52       90.78      6.35 o 
   0   4  10       15.61       12.69      2.55 o 
   1   4  10       81.59       84.92      5.07 o 
   2   4  10       60.72       59.60      5.51 o 
   3   4  10       41.73       38.39      4.96 o 
   4   4  10       14.99       16.98      6.31 o 
   5   4  10       47.25       48.55      5.85 o 
   6   4  10       14.15       12.49      5.10 o 
   7   4  10       15.25       23.13      5.00 o 
  -6   5  10       15.33       13.33      2.52 o 
  -5   5  10       13.77       12.41      2.88 o 
  -4   5  10        2.44        4.74      2.78 o 
  -3   5  10        6.24        4.71      2.45 o 
  -2   5  10       16.46       15.11      2.70 o 
  -1   5  10       12.74       13.00      2.56 o 
   0   5  10        2.07        2.00      2.29 o 
   1   5  10       12.74       13.55      3.33 o 
   2   5  10       16.48       15.75      3.54 o 
   3   5  10        6.25        2.45      3.09 o 
   4   5  10        2.44        1.87      3.10 o 
   5   5  10       13.77       14.85      4.11 o 
   6   5  10       15.35       11.52      4.03 o 
  -6   6  10       26.78       34.46      4.14 o 
  -5   6  10       15.28       15.15      3.02 o 
  -4   6  10        9.34       10.14      3.25 o 
  -3   6  10        9.63        7.86      2.94 o 
  -2   6  10        7.92       13.14      3.21 o 
  -1   6  10        5.92        4.13      1.63 o 
   0   6  10       14.07       11.78      2.83 o 
   1   6  10        5.91        6.60      2.82 o 
   2   6  10        7.90        7.43      3.20 o 
   3   6  10        9.65        4.13      7.24 o 
   4   6  10        9.33        7.02      3.30 o 
   5   6  10       15.27       13.33      4.27 o 
   6   6  10       26.76       31.99      8.56 o 
  -5   7  10        0.49        1.60      2.16 o 
  -4   7  10        1.57        0.88      2.56 o 
  -3   7  10        0.13        1.80      2.59 o 
  -2   7  10        4.83        5.82      2.46 o 
  -1   7  10        3.11        4.36      1.84 o 
   0   7  10        3.43        1.59      1.74 o 
   1   7  10        3.10        3.07      4.16 o 
   2   7  10        4.82        3.02      2.95 o 
   3   7  10        0.13        2.43      3.06 o 
   4   7  10        1.57        3.20      5.26 o 
   5   7  10        0.50        1.21      4.83 o 
  -4   8  10        0.80       -2.40      1.92 o 
  -3   8  10       36.66       41.95      3.70 o 
  -2   8  10        5.14        9.03      3.39 o 
  -1   8  10       19.34       18.51      5.27 o 
   0   8  10        7.90        5.43      2.20 o 
   1   8  10       19.33       21.28      3.03 o 
   2   8  10        5.16        4.93      3.17 o 
   3   8  10       36.65       42.13      5.43 o 
   4   8  10        0.81       -2.94      2.89 o 
  -3   9  10       19.77       24.08      3.11 o 
  -2   9  10        1.15       -0.80      1.82 o 
  -1   9  10        0.86        1.98      2.38 o 
   0   9  10        0.62       -3.29      3.78 o 
   1   9  10        0.86        1.37      2.71 o 
   2   9  10        1.15        3.03      3.08 o 
   3   9  10       19.77       29.96      7.95 o 
   1   0  11      152.94      165.77     14.54 o 
   2   0  11      107.73      114.55      6.49 o 
   3   0  11        9.63       10.00      3.10 o 
   4   0  11       43.29       31.78      5.65 o 
   5   0  11       25.08       26.49      6.11 o 
   6   0  11        5.31        6.91      2.64 o 
   7   0  11       11.47       16.04      2.71 o 
  -7   1  11        3.59        3.68      2.22 o 
  -6   1  11        4.96        5.19      2.60 o 
  -5   1  11        0.43        1.53      1.80 o 
  -4   1  11       52.82       54.52      3.77 o 
  -3   1  11       27.10       27.18      3.72 o 
  -2   1  11       58.54       60.01      5.09 o 
  -1   1  11       14.79       15.10      3.41 o 
   0   1  11      430.35      427.60     16.44 o 
   1   1  11       14.79       14.72      2.80 o 
   2   1  11       58.53       68.50      4.86 o 
   3   1  11       27.08       24.93      7.38 o 
   4   1  11       52.82       51.05      5.65 o 
   5   1  11        0.44       -2.86      2.84 o 
   6   1  11        4.96        3.05      2.48 o 
   7   1  11        3.58        5.78      2.68 o 
  -6   2  11        9.84       12.29      4.13 o 
  -5   2  11       50.24       51.83      3.78 o 
  -4   2  11        4.33        2.68      1.75 o 
  -3   2  11        0.02       -1.32      1.55 o 
  -2   2  11      253.92      252.97      9.43 o 
  -1   2  11       92.03       93.86      6.70 o 
   0   2  11        5.22        6.02      2.96 o 
   1   2  11       92.07       84.37      7.84 o 
   2   2  11      253.84      246.91      7.88 o 
   3   2  11        0.02        3.41      2.87 o 
   4   2  11        4.34        4.24      3.02 o 
   5   2  11       50.27       46.09      5.85 o 
   6   2  11        9.84       15.75      5.32 o 
  -6   3  11        3.30        2.63      2.00 o 
  -5   3  11       11.92        9.26      2.66 o 
  -4   3  11        4.52        6.24      2.10 o 
  -3   3  11       26.98       28.23      4.20 o 
  -2   3  11      145.63      137.08      7.54 o 
  -1   3  11       33.86       34.22      8.45 o 
   0   3  11       14.58       11.33      3.92 o 
   1   3  11       33.87       37.08      3.82 o 
   2   3  11      145.63      134.71      6.35 o 
   3   3  11       26.98       31.69      7.40 o 
   4   3  11        4.52        3.56      2.98 o 
   5   3  11       11.93       17.31      4.29 o 
   6   3  11        3.30        4.33      3.49 o 
  -6   4  11       23.66       23.39      3.48 o 
  -5   4  11       25.29       26.34      3.52 o 
  -4   4  11       11.87        2.81      7.13 o 
  -3   4  11        4.43        6.34      2.38 o 
  -2   4  11       50.93       46.61      4.08 o 
  -1   4  11        6.22        6.25      3.51 o 
   0   4  11        0.63       -0.27      1.77 o 
   1   4  11        6.22        9.86      4.42 o 
   2   4  11       50.96       45.56      4.31 o 
   3   4  11        4.44        4.15      5.32 o 
   4   4  11       11.90       12.46      3.81 o 
   5   4  11       25.29       14.66      4.26 o 
   6   4  11       23.70       32.10      5.39 o 
  -5   5  11       12.50       16.16      5.88 o 
  -4   5  11       47.73       55.75      5.88 o 
  -3   5  11       14.54       12.60      5.81 o 
  -2   5  11        3.04       -0.12      1.98 o 
  -1   5  11       20.07       14.42      3.37 o 
   0   5  11        0.79        0.75      2.03 o 
   1   5  11       20.04       24.16      3.25 o 
   2   5  11        3.03        6.15      4.22 o 
   3   5  11       14.57       13.40      3.99 o 
   4   5  11       47.67       56.56      6.31 o 
   5   5  11       12.49       14.85      4.07 o 
  -5   6  11        7.37        2.32      2.48 o 
  -4   6  11       15.76       11.24      3.57 o 
  -3   6  11        6.17        6.09      2.95 o 
  -2   6  11        2.01        1.59      2.42 o 
  -1   6  11       12.76        9.67      3.40 o 
   0   6  11        9.39        9.19      2.48 o 
   1   6  11       12.77       13.71      2.80 o 
   2   6  11        2.01        1.63      4.28 o 
   3   6  11        6.16        0.86      2.90 o 
   4   6  11       15.75       15.19      6.03 o 
   5   6  11        7.37        1.01      3.29 o 
  -4   7  11        3.59        2.73      2.39 o 
  -3   7  11        5.68        9.59      3.47 o 
  -2   7  11        1.30        0.56      2.96 o 
  -1   7  11        9.81       13.34      2.93 o 
   0   7  11        5.53       11.84      2.66 o 
   1   7  11        9.82       12.42      3.61 o 
   2   7  11        1.31        3.92      3.06 o 
   3   7  11        5.67        4.65      3.33 o 
   4   7  11        3.59        1.12      3.29 o 
  -3   8  11        1.14        3.67      2.48 o 
  -2   8  11        7.14       12.08      2.91 o 
  -1   8  11       11.51       13.55      3.00 o 
   0   8  11        1.78        4.07      3.18 o 
   1   8  11       11.50       23.95      3.40 o 
   2   8  11        7.14        8.01      3.54 o 
   3   8  11        1.14        4.08      3.28 o 
   0   0  12       61.88       61.22      8.45 o 
   1   0  12       37.65       29.23      4.50 o 
   2   0  12        7.52        4.06      2.33 o 
   3   0  12        0.08        1.21      2.16 o 
   4   0  12        0.25        2.16      2.27 o 
   5   0  12        8.87        7.33      2.79 o 
   6   0  12        4.07        4.49      2.58 o 
  -6   1  12        1.31        2.66      2.45 o 
  -5   1  12        9.04       11.41      2.45 o 
  -4   1  12       50.36       46.85      7.57 o 
  -3   1  12       29.14       35.18      3.92 o 
  -2   1  12       17.28       18.51      3.95 o 
  -1   1  12       16.54       17.94      3.68 o 
   0   1  12       23.65       28.74      4.42 o 
   1   1  12       16.56       16.44      3.82 o 
   2   1  12       17.28       10.35      2.85 o 
   3   1  12       29.13       28.33      4.44 o 
   4   1  12       50.36       45.16      4.54 o 
   5   1  12        9.04       13.15      4.14 o 
   6   1  12        1.30       -3.29      6.96 o 
  -5   2  12       14.48       15.68      2.65 o 
  -4   2  12        2.34        2.99      2.05 o 
  -3   2  12        3.90        1.22      2.60 o 
  -2   2  12       45.34       48.85      6.31 o 
  -1   2  12        0.06       -0.11      2.64 o 
   0   2  12       14.55       12.66      3.41 o 
   1   2  12        0.06       -2.70      2.13 o 
   2   2  12       45.33       46.65      4.47 o 
   3   2  12        3.91        6.87      2.65 o 
   4   2  12        2.34       -1.36      2.87 o 
   5   2  12       14.47       18.19      4.30 o 
  -5   3  12        5.48        4.97      2.66 o 
  -4   3  12       24.91       22.02      3.37 o 
  -3   3  12       15.22       13.82      2.93 o 
  -2   3  12       34.45       29.62      4.46 o 
  -1   3  12       14.06        9.04      3.22 o 
   0   3  12       53.90       41.18      5.12 o 
   1   3  12       14.05        9.32      2.74 o 
   2   3  12       34.45       35.45      7.45 o 
   3   3  12       15.21       15.02      4.94 o 
   4   3  12       24.91       14.82      4.06 o 
   5   3  12        5.47        0.98      3.33 o 
  -5   4  12        1.72        5.83      3.13 o 
  -4   4  12        8.66        7.41      3.06 o 
  -3   4  12       20.04       23.20      3.31 o 
  -2   4  12       33.32       27.52      4.42 o 
  -1   4  12       16.10       15.10      4.00 o 
   0   4  12       63.19       61.84      6.25 o 
   1   4  12       16.10       17.24      3.12 o 
   2   4  12       33.33       33.31      3.95 o 
   3   4  12       20.04       28.32      4.77 o 
   4   4  12        8.65       11.22      3.62 o 
   5   4  12        1.72        3.85      3.48 o 
  -4   5  12       19.77       18.89      3.99 o 
  -3   5  12        0.90       -1.72      2.58 o 
  -2   5  12        0.45        4.31      3.45 o 
  -1   5  12        5.93        1.87      2.90 o 
   0   5  12        7.26        6.20      2.45 o 
   1   5  12        5.91        1.64      2.15 o 
   2   5  12        0.45       -2.85      1.90 o 
   3   5  12        0.90       -3.74      2.49 o 
   4   5  12       19.76       20.61      4.46 o 
  -3   6  12        7.30        7.96      3.37 o 
  -2   6  12        3.69        0.42      2.59 o 
  -1   6  12       16.32       22.99      4.26 o 
   0   6  12        1.19        0.44      2.22 o 
   1   6  12       16.35       18.36      3.33 o 
   2   6  12        3.69        0.72      2.20 o 
   3   6  12        7.28        7.57      5.21 o 
  -2   7  12        2.44        3.17      2.82 o 
  -1   7  12        2.04       -3.78      2.52 o 
   0   7  12        0.02        1.92      2.71 o 
   1   7  12        2.04        4.43      2.43 o 
   2   7  12        2.44        4.90      6.53 o 
   1   0  13        0.37        0.70      2.83 o 
   2   0  13       28.00       32.07      4.89 o 
   3   0  13        0.13       -2.16      2.47 o 
   4   0  13        7.75       10.11      2.97 o 
  -4   1  13        8.85       14.39      3.33 o 
  -3   1  13       10.20       11.89      3.56 o 
  -2   1  13        7.09       10.47      5.32 o 
  -1   1  13        0.93        3.66      2.86 o 
   0   1  13        3.53        4.64      5.76 o 
   1   1  13        0.93        2.00      4.00 o 
   2   1  13        7.08        6.74      2.64 o 
   3   1  13       10.20       13.30      3.12 o 
   4   1  13        8.83       16.70      3.65 o 
  -4   2  13        8.35        9.04      2.76 o 
  -3   2  13        7.99        4.20      3.51 o 
  -2   2  13        1.95        1.86      2.94 o 
  -1   2  13        9.05        6.90      3.33 o 
   0   2  13       11.55       15.10      4.02 o 
   1   2  13        9.03       10.22      3.56 o 
   2   2  13        1.94        0.67      2.30 o 
   3   2  13        7.99        3.89      2.58 o 
   4   2  13        8.35        7.98      3.23 o 
  -4   3  13       18.44       19.13      4.04 o 
  -3   3  13        1.58        1.11      2.83 o 
  -2   3  13       32.89       36.70      5.11 o 
  -1   3  13        6.07        8.74      3.28 o 
   0   3  13        6.63        5.08      3.30 o 
   1   3  13        6.07        6.65      2.78 o 
   2   3  13       32.88       33.92      4.16 o 
   3   3  13        1.58        0.26      2.41 o 
   4   3  13       18.41       23.49      3.77 o 
  -3   4  13        8.40        3.51      4.61 o 
  -2   4  13        5.21        3.24      5.26 o 
  -1   4  13        2.49        5.88      6.96 o 
   0   4  13       22.56       30.37      4.83 o 
   1   4  13        2.49        2.77      2.52 o 
   2   4  13        5.21        0.68      2.44 o 
   3   4  13        8.40       12.23      3.12 o 
  -2   5  13       13.44       11.19      5.37 o 
  -1   5  13        5.50        9.78      3.58 o 
   0   5  13       12.93        5.37      3.13 o 
   1   5  13        5.50        8.01      2.78 o 
   2   5  13       13.45       14.58      3.34 o 
  -1   6  13       11.04       11.63      5.37 o 
   0   6  13        4.83        6.94      3.45 o 
   1   6  13       11.05       23.80      3.68 o 
   0   0  14       21.59       25.56      6.69 o 
   1   0  14       19.59       34.84      5.23 o 
   2   0  14        1.09       -1.20      2.83 o 
   3   0  14       73.33       85.23      7.77 o 
  -3   1  14        7.86       11.95      5.15 o 
  -2   1  14        9.81        9.70      3.86 o 
  -1   1  14        5.69        4.59      3.20 o 
   0   1  14        4.73        5.11      3.59 o 
   1   1  14        5.69       13.28      4.06 o 
   2   1  14        9.80        2.96      3.33 o 
   3   1  14        7.85        7.23      2.99 o 
  -2   2  14        4.51        4.62      3.43 o 
  -1   2  14        0.63       -3.24      2.60 o 
   0   2  14        0.01       -1.84      2.86 o 
   1   2  14        0.62        1.05      3.18 o 
   2   2  14        4.50        6.93      3.30 o 
  -2   3  14        0.70        0.38      3.02 o 
  -1   3  14        5.30        7.28      3.54 o 
   0   3  14        0.03       -2.04      3.06 o 
   1   3  14        5.29        5.06      3.52 o 
   2   3  14        0.70        1.75      3.72 o 
                                                 
